# Supplementary material for: Examining differences in phylogenetic composition enhances understanding of the phylogenetic structure of the shrub community in the northeastern Qinghai‐Tibetan Plateau
Source: Ecol Evol. 2020 Jun 8;10(13):6723–31. doi: 10.1002/ece3.6402 (PMC7381756; doi:10.1002/ece3.6402)
Supplement: Supplementary file 4 — Table S1 [file ECE3-10-6723-s004.xls]

## Sheet: Sheet1
Table S1 Community species composition information of 61 sampling sites according to the APGIII (Angiosperm Phylogeny Group), which is basic information for construction of phylogenetic tree used in the study.
Sites	Latitude	Longitude	Habitat	Family	Species	Used for phylogeny
1	36.8991	98.5177	desert	Poaceae	Phragmites australias	1
1	36.8991	98.5177	desert	Poaceae	Leymus secalinus	1
1	36.8991	98.5177	desert	Asteraceae	Saussurea salsa	1
1	36.8991	98.5177	desert	Primulaceae	Glaux maritima	1
1	36.8991	98.5177	desert	Iridaceae	Iris qinghainica	1
1	36.8991	98.5177	desert	Amaranthaceae	Salicornia europaea	1
1	36.8991	98.5177	desert	Polygonaceae	Polygonum sibiricum	1
1	36.8991	98.5177	desert	Nitrariaceae	Nitraria roborowskii	1
1	36.8991	98.5177	desert	Amaranthaceae	Kalidium foliatum	1
2	36.9912	98.2032	desert	Amaranthaceae	Kalidium foliatum	1
2	36.9912	98.2032	desert	Amaranthaceae	Salsola abrotanoides	1
2	36.9912	98.2032	desert	Tamaricaceae	Reaumuria kaschgarica	1
2	36.9912	98.2032	desert	Asteraceae	Artemisia demissa	1
2	36.9912	98.2032	desert	Amaranthaceae	Salsola chinghaiensis	1
2	36.9912	98.2032	desert	Amaranthaceae	Bassia dasyphylla	1
2	36.9912	98.2032	desert	Nitrariaceae	Nitraria tangutorum	1
2	36.9912	98.2032	desert	Solanaceae	Lycium ruthenicum	1
2	36.9912	98.2032	desert	Amaranthaceae	Kalidium gracile	1
2	36.9912	98.2032	desert	Amaranthaceae	Suaeda glauca	1
2	36.9912	98.2032	desert	Amaranthaceae	Salsola ruthenica	1
2	36.9912	98.2032	desert	Asteraceae	Artemisia sieversiana	1
2	36.9912	98.2032	desert	Amaranthaceae	Corispermum falcatum	1
2	36.9912	98.2032	desert	Amaryllidaceae	Allium chrysanthum	1
2	36.9912	98.2032	desert	Asteraceae	Sonchus oleraceus	1
2	36.9912	98.2032	desert	Poaceae	Achnatherum splendens	1
2	36.9912	98.2032	desert	Asteraceae	Cirsium setosum	1
2	36.9912	98.2032	desert	Asteraceae	Asterothamnus centrali-asiaticus	1
2	36.9912	98.2032	desert	Amaranthaceae	Salsola abrotanoides	1
2	36.9912	98.2032	desert	Solanaceae	Lycium ruthenicum	1
2	36.9912	98.2032	desert	Poaceae	Leymus secalinus	1
2	36.9912	98.2032	desert	Amaranthaceae	Ceratocarpus latens	1
3	37.0527	97.6273	desert	Amaranthaceae	Bassia dasyphylla	1
3	37.0527	97.6273	desert	Amaranthaceae	Corispermum falcatum	1
3	37.0527	97.6273	desert	Amaranthaceae	Ceratoides latens	1
3	37.0527	97.6273	desert	Amaranthaceae	Salsola chinghaiensis	1
3	37.0527	97.6273	desert	Tamaricaceae	Reaumuria kaschgarica	1
3	37.0527	97.6273	desert	Nitrariaceae	Nitraria roborowskii	1
3	37.0527	97.6273	desert	Asteraceae	Artemisia desertorum	1
3	37.0527	97.6273	desert	Asteraceae	Artemisia demissa	1
3	37.0527	97.6273	desert	Amaranthaceae	Haloxylon ammodendron	1
3	37.0527	97.6273	desert	Asteraceae	Artemisia dalailamae	1
3	37.0527	97.6273	desert	Amaranthaceae	Salsola abrotanoides	1
3	37.0527	97.6273	desert	Asteraceae	Cancrinia maximowiczii	1
3	37.0527	97.6273	desert	Amaranthaceae	Kalidium foliatum	1
3	37.0527	97.6273	desert	Asteraceae	Asterothamnus centrali-asiaticus	1
4	36.1854	94.7814	desert	Amaranthaceae	Salsola chinghaiensis	1
4	36.1854	94.7814	desert	Asteraceae	Asterothamnus centrali-asiaticus	1
4	36.1854	94.7814	desert	Brassicaceae	Lepidium apetalum	1
4	36.1854	94.7814	desert	Asteraceae	Crepis oreades	1
4	36.1854	94.7814	desert	Fabaceae	Hedysarum multijugum	1
4	36.1854	94.7814	desert	Tamaricaceae	Tamarix hohenackeri	1
4	36.1854	94.7814	desert	Tamaricaceae	Myricaria squamosa	1
4	36.1854	94.7814	desert	Polygonaceae	Calligonum zaidamense	1
5	36.5496	94.9809	desert	Poaceae	Phragmites australias	1
5	36.5496	94.9809	desert	Tamaricaceae	Tamarix hohenackeri	1
5	36.5496	94.9809	desert	Apocynaceae	Apocynum venetum	1
5	36.5496	94.9809	desert	Solanaceae	Lycium ruthenicum	1
6	36.4548	98.3933	desert	Amaranthaceae	Chenopodium glaucum	1
6	36.4548	98.3933	desert	Amaranthaceae	Salsola collina	1
6	36.4548	98.3933	desert	Amaranthaceae	Kalidium foliatum	1
6	36.4548	98.3933	desert	Amaranthaceae	Salsola abrotanoides	1
6	36.4548	98.3933	desert	Tamaricaceae	Reaumuria kaschgarica	1
6	36.4548	98.3933	desert	Amaryllidaceae	Allium atrosanguineum	1
6	36.4548	98.3933	desert	Asteraceae	Heteropappus bowerii	1
6	36.4548	98.3933	desert	Asteraceae	Artemisia dalailamae	1
6	36.4548	98.3933	desert	Fabaceae	Hedysarum multijugum	1
6	36.4548	98.3933	desert	Plumbaginaceae	Limonium aureum	1
6	36.4548	98.3933	desert	Orobanchaceae	Pedicularis alaschanica	1
6	36.4548	98.3933	desert	Amaranthaceae	Kalidium gracile	1
6	36.4548	98.3933	desert	Asteraceae	Artemisia frigida	1
6	36.4548	98.3933	desert	Brassicaceae	Lepidium apetalum	1
7	36.4882	96.2481	desert	Poaceae	Phragmites australias	1
7	36.4882	96.2481	desert	Nitrariaceae	Nitraria roborowskii	1
7	36.4882	96.2481	desert	Tamaricaceae	Tamarix hohenackeri	1
7	36.4882	96.2481	desert	Amaranthaceae	Salsola chinghaiensis	1
7	36.4882	96.2481	desert	Amaranthaceae	Halogeton arachnoideus	1
7	36.4882	96.2481	desert	Amaranthaceae	Kochia melanoptera	1
7	36.4882	96.2481	desert	Poaceae	Puccinellia distans	1
7	36.4882	96.2481	desert	Amaranthaceae	Salicornia europaea	1
7	36.4882	96.2481	desert	Solanaceae	Lycium ruthenicum	1
8	36.8564	98.5668	desert	Amaranthaceae	Ceratoides latens	1
8	36.8564	98.5668	desert	Asteraceae	Artemisia desertorum	1
8	36.8564	98.5668	desert	Asteraceae	Artemisia sieversiana	1
8	36.8564	98.5668	desert	Amaranthaceae	Bassia dasyphylla	1
8	36.8564	98.5668	desert	Amaranthaceae	Salsola ruthenica	1
8	36.8564	98.5668	desert	Amaranthaceae	Corispermum falcatum	1
8	36.8564	98.5668	desert	Asteraceae	Cancrinia maximowiczii	1
8	36.8564	98.5668	desert	Fabaceae	Caragana chinghaiensis	1
8	36.8564	98.5668	desert	Tamaricaceae	Reaumuria kaschgarica	1
8	36.8564	98.5668	desert	Nitrariaceae	Nitraria tangutorum	1
9	36.8697	98.5446	desert	Nitrariaceae	Nitraria tangutorum	1
9	36.8697	98.5446	desert	Asteraceae	Artemisia desertorum	1
9	36.8697	98.5446	desert	Amaranthaceae	Corispermum falcatum	1
9	36.8697	98.5446	desert	Amaranthaceae	Salsola ruthenica	1
9	36.8697	98.5446	desert	Asteraceae	Artemisia sieversiana	1
9	36.8697	98.5446	desert	Asteraceae	Cancrinia maximowiczii	1
9	36.8697	98.5446	desert	Fabaceae	Oxytropis aciphylla	1
9	36.8697	98.5446	desert	Amaranthaceae	Ceratocarpus latens	1
10	37.348	97.1183	desert	Amaranthaceae	Salsola abrotanoides	1
10	37.348	97.1183	desert	Tamaricaceae	Reaumuria kaschgarica	1
10	37.348	97.1183	desert	Asteraceae	Asterothamnus centrali-asiaticus	1
10	37.348	97.1183	desert	Asteraceae	Artemisia demissa	1
10	37.348	97.1183	desert	Asteraceae	Artemisia sieversiana	1
10	37.348	97.1183	desert	Asteraceae	Crepis oreades	1
10	37.348	97.1183	desert	Poaceae	Leymus secalinus	1
10	37.348	97.1183	desert	Asteraceae	Artemisia hedinii	1
10	37.348	97.1183	desert	Amaranthaceae	Kalidium foliatum	1
10	37.348	97.1183	desert	Asteraceae	Sonchus oleraceus	1
10	37.348	97.1183	desert	Brassicaceae	Lepidium apetalum	1
10	37.348	97.1183	desert	Asteraceae	Scorzonera mongolica	1
10	37.348	97.1183	desert	Amaranthaceae	Ceratocarpus latens	1
11	37.4511	97.2616	desert	Poaceae	Agropyron cristatum	1
11	37.4511	97.2616	desert	Poaceae	Poa annua	1
11	37.4511	97.2616	desert	Fabaceae	Astragalus licentianus	1
11	37.4511	97.2616	desert	Lamiaceae	Dracocephalum heterophyllum	1
11	37.4511	97.2616	desert	Rosaceae	Potentilla multifida	1
11	37.4511	97.2616	desert	Rosaceae	Sibbaldia adpressa	1
11	37.4511	97.2616	desert	Asteraceae	Artemisia scoparia	1
11	37.4511	97.2616	desert	Amaryllidaceae	Allium przewalskianum	1
11	37.4511	97.2616	desert	Poaceae	Poa lipskyi	1
11	37.4511	97.2616	desert	Poaceae	Achnatherum splendens	1
11	37.4511	97.2616	desert	Poaceae	Ptilagrostis dichotoma	1
11	37.4511	97.2616	desert	Brassicaceae	Draba nemorosa	1
11	37.4511	97.2616	desert	Asteraceae	Taraxacum mongolicum	1
11	37.4511	97.2616	desert	Rosaceae	Potentilla bifurca	1
11	37.4511	97.2616	desert	Cyperaceae	Kobresia macrantha	1
11	37.4511	97.2616	desert	Caryophyllaceae	Silene gracilicaulis	1
11	37.4511	97.2616	desert	Asteraceae	Heteropappus altaicus	1
11	37.4511	97.2616	desert	Amaranthaceae	Salsola chinghaiensis	1
11	37.4511	97.2616	desert	Asteraceae	Crepis oreades	1
11	37.4511	97.2616	desert	Rosaceae	Sibbaldia procumbens	1
11	37.4511	97.2616	desert	Rosaceae	Potentilla parvifolia	1
11	37.4511	97.2616	desert	Rosaceae	Comarum salesovianum	1
12	37.045	97.8584	desert	Amaranthaceae	Kalidium foliatum	1
12	37.045	97.8584	desert	Asteraceae	Artemisia demissa	1
12	37.045	97.8584	desert	Asteraceae	Ajania scharnhorstii	1
12	37.045	97.8584	desert	Asteraceae	Heteropappus bowerii	1
12	37.045	97.8584	desert	Amaryllidaceae	Allium chrysanthum	1
12	37.045	97.8584	desert	Amaranthaceae	Kalidium gracile	1
12	37.045	97.8584	desert	Amaranthaceae	Salsola abrotanoides	1
12	37.045	97.8584	desert	Asteraceae	Artemisia dalailamae	1
12	37.045	97.8584	desert	Tamaricaceae	Reaumuria kaschgarica	1
13	37.2636	97.4112	desert	Amaranthaceae	Ceratoides latens	1
13	37.2636	97.4112	desert	Asteraceae	Asterothamnus centrali-asiaticus	1
13	37.2636	97.4112	desert	Fabaceae	Oxytropis aciphylla	1
13	37.2636	97.4112	desert	Fabaceae	Caragana chinghaiensis	1
13	37.2636	97.4112	desert	Asteraceae	Scorzonera mongolica	1
13	37.2636	97.4112	desert	Asteraceae	Senecio krascheninnikovii	1
13	37.2636	97.4112	desert	Amaranthaceae	Bassia dasyphylla	1
13	37.2636	97.4112	desert	Fabaceae	Oxytropis kansuensis	1
13	37.2636	97.4112	desert	Lamiaceae	Elsholtzia densa	1
13	37.2636	97.4112	desert	Poaceae	Catabrosa aquatica	1
13	37.2636	97.4112	desert	Plantaginaceae	Plantago maritima	1
13	37.2636	97.4112	desert	Amaranthaceae	Suaeda glauca	1
13	37.2636	97.4112	desert	Asteraceae	Artemisia desertorum	1
13	37.2636	97.4112	desert	Amaranthaceae	Salsola ruthenica	1
13	37.2636	97.4112	desert	Brassicaceae	Lepidium apetalum	1
13	37.2636	97.4112	desert	Asteraceae	Artemisia hedinii	1
13	37.2636	97.4112	desert	Amaranthaceae	Corispermum falcatum	1
13	37.2636	97.4112	desert	Brassicaceae	Neotorularia humilis	1
13	37.2636	97.4112	desert	Amaranthaceae	Chenopodium glaucum	1
14	37.2218	97.5134	desert	Nitrariaceae	Nitraria tangutorum	1
14	37.2218	97.5134	desert	Solanaceae	Lycium ruthenicum	1
14	37.2218	97.5134	desert	Amaranthaceae	Halogeton glomeratus	1
14	37.2218	97.5134	desert	Poaceae	Puccinellia tenuiflora	1
14	37.2218	97.5134	desert	Asteraceae	Taraxacum mongolicum	1
14	37.2218	97.5134	desert	Rosaceae	Potentilla sericea	1
14	37.2218	97.5134	desert	Asteraceae	Sonchus oleraceus	1
14	37.2218	97.5134	desert	Ranunculaceae	Halerpestes tricuspis	1
14	37.2218	97.5134	desert	Poaceae	Achnatherum splendens	1
14	37.2218	97.5134	desert	Poaceae	Leymus secalinus	1
14	37.2218	97.5134	desert	Asteraceae	Cirsium setosum	1
15	35.8834	94.5415	desert	Amaranthaceae	Sympegma regelii	1
15	35.8834	94.5415	desert	Amaranthaceae	Salsola chinghaiensis	1
15	35.8834	94.5415	desert	Tamaricaceae	Reaumuria kaschgarica	1
15	35.8834	94.5415	desert	Amaranthaceae	Suaeda glauca	1
15	35.8834	94.5415	desert	Fabaceae	Hedysarum multijugum	1
15	35.8834	94.5415	desert	Brassicaceae	Lepidium apetalum	1
15	35.8834	94.5415	desert	Asteraceae	Saussurea salsa	1
15	35.8834	94.5415	desert	Poaceae	Leymus secalinus	1
15	35.8834	94.5415	desert	Amaranthaceae	Kalidium foliatum	1
16	35.8848	94.5107	desert	Amaranthaceae	Ceratoides latens	1
16	35.8848	94.5107	desert	Amaranthaceae	Salsola chinghaiensis	1
16	35.8848	94.5107	desert	Amaranthaceae	Bassia dasyphylla	1
16	35.8848	94.5107	desert	Euphorbiaceae	Euphorbia helioscopia	1
16	35.8848	94.5107	desert	Amaranthaceae	Suaeda glauca	1
16	35.8848	94.5107	desert	Plumbaginaceae	Limonium aureum	1
16	35.8848	94.5107	desert	Amaranthaceae	Kalidium foliatum	1
16	35.8848	94.5107	desert	Fabaceae	Oxytropis aciphylla	1
16	35.8848	94.5107	desert	Tamaricaceae	Reaumuria kaschgarica	1
16	35.8848	94.5107	desert	Ranunculaceae	Clematis macropetala	1
16	35.8848	94.5107	desert	Asteraceae	Artemisia desertorum	1
17	36.0039	94.825	desert	Amaranthaceae	Salsola chinghaiensis	1
17	36.0039	94.825	desert	Asteraceae	Sonchus oleraceus	1
17	36.0039	94.825	desert	Plumbaginaceae	Limonium aureum	1
17	36.0039	94.825	desert	Tamaricaceae	Reaumuria kaschgarica	1
17	36.0039	94.825	desert	Amaranthaceae	Kalidium foliatum	1
18	35.8807	94.5493	desert	Tamaricaceae	Myricaria squamosa	1
18	35.8807	94.5493	desert	Asteraceae	Sonchus oleraceus	1
18	35.8807	94.5493	desert	Cyperaceae	Scirpus planiculmis	1
18	35.8807	94.5493	desert	Cyperaceae	Carex kansuensis	1
18	35.8807	94.5493	desert	Cyperaceae	Blysmus sinocompressus	1
18	35.8807	94.5493	desert	Poaceae	Puccinellia distans	1
18	35.8807	94.5493	desert	Poaceae	Poa annua	1
18	35.8807	94.5493	desert	Primulaceae	Glaux maritima	1
18	35.8807	94.5493	desert	Asteraceae	Taraxacum mongolicum	1
18	35.8807	94.5493	desert	Primulaceae	Androsace erecta	1
18	35.8807	94.5493	desert	Gentianaceae	Gentiana leucomelaena	1
18	35.8807	94.5493	desert	Ranunculaceae	Halerpestes tricuspis	1
18	35.8807	94.5493	desert	Asteraceae	Crepis oreades	1
18	35.8807	94.5493	desert	Asteraceae	Saussurea salsa	1
18	35.8807	94.5493	desert	Asteraceae	Cirsium setosum	1
18	35.8807	94.5493	desert	Amaranthaceae	Chenopodium glaucum	1
18	35.8807	94.5493	desert	Amaranthaceae	Corispermum falcatum	1
18	35.8807	94.5493	desert	Asteraceae	Artemisia sieversiana	1
18	35.8807	94.5493	desert	Asteraceae	Artemisia demissa	1
18	35.8807	94.5493	desert	Ranunculaceae	Clematis macropetala	1
18	35.8807	94.5493	desert	Amaranthaceae	Suaeda glauca	1
18	35.8807	94.5493	desert	Polygonaceae	Polygonum sibiricum	1
18	35.8807	94.5493	desert	Poaceae	Calamagrostis pseudophragmites	1
18	35.8807	94.5493	desert	Poaceae	Roegneria kokonorica	1
18	35.8807	94.5493	desert	Poaceae	Leymus secalinus	1
19	36.4133	98.6716	desert	Amaranthaceae	Salsola abrotanoides	1
19	36.4133	98.6716	desert	Fabaceae	Astragalus kronenburgii	1
19	36.4133	98.6716	desert	Brassicaceae	Neotorularia humilis	1
19	36.4133	98.6716	desert	Asteraceae	Artemisia sieversiana	1
19	36.4133	98.6716	desert	Brassicaceae	Lepidium apetalum	1
19	36.4133	98.6716	desert	Poaceae	Leymus secalinus	1
19	36.4133	98.6716	desert	Poaceae	Poa annua	1
19	36.4133	98.6716	desert	Poaceae	Stipa przewalskyi	1
20	36.3947	98.7284	desert	Rosaceae	Potentilla parvifolia	1
20	36.3947	98.7284	desert	Amaranthaceae	Salsola chinghaiensis	1
20	36.3947	98.7284	desert	Amaranthaceae	Salsola abrotanoides	1
20	36.3947	98.7284	desert	Poaceae	Agropyron desertorum	1
20	36.3947	98.7284	desert	Poaceae	Poa annua	1
20	36.3947	98.7284	desert	Poaceae	Stipa przewalskyi	1
20	36.3947	98.7284	desert	Brassicaceae	Lepidium apetalum	1
20	36.3947	98.7284	desert	Asteraceae	Crepis oreades	1
20	36.3947	98.7284	desert	Rosaceae	Potentilla multifida	1
20	36.3947	98.7284	desert	Asteraceae	Saussurea pseudomalitiosa	1
20	36.3947	98.7284	desert	Asteraceae	Heteropappus bowerii	1
20	36.3947	98.7284	desert	Asteraceae	Artemisia dalailamae	1
20	36.3947	98.7284	desert	Fabaceae	Astragalus kronenburgii	1
20	36.3947	98.7284	desert	Fabaceae	Oxytropis falcata	1
20	36.3947	98.7284	desert	Tamaricaceae	Reaumuria kaschgarica	1
20	36.3947	98.7284	desert	Amaranthaceae	Ceratoides compacta	1
20	36.3947	98.7284	desert	Elaeagnaceae	Hippophae thibetana	1
21	36.7226	102.376	alpine	Cyperaceae	Kobresia kansuensis	1
21	36.7226	102.376	alpine	Polygonaceae	Polygonum viviparum	1
21	36.7226	102.376	alpine	Onagraceae	Epilobium hirsutum	1
21	36.7226	102.376	alpine	Poaceae	Poa annua	1
21	36.7226	102.376	alpine	Papaveraceae	Corydalis melanochlora	1
21	36.7226	102.376	alpine	Asteraceae	Saussurea hieracioides	1
21	36.7226	102.376	alpine	Papaveraceae	Meconopsis quintuplinervia	1
21	36.7226	102.376	alpine	Brassicaceae	Brassica juncea	1
21	36.7226	102.376	alpine	Ericaceae	Rhododendron thymifolium	1
21	36.7226	102.376	alpine	Ericaceae	Rhododendron anthopogonoides	1
21	36.7226	102.376	alpine	Ericaceae	Rhododendron qinghaiense	1
21	36.7226	102.376	alpine	Salicaceae	Salix oritrepha	1
21	36.7226	102.376	alpine	Fabaceae	Caragana erinacea	1
22	37.0372	98.6601	alpine	Polygonaceae	Polygonum viviparum	1
22	37.0372	98.6601	alpine	Poaceae	Poa annua	1
22	37.0372	98.6601	alpine	Poaceae	Elymus nutans	1
22	37.0372	98.6601	alpine	Poaceae	Festuca sinensis	1
22	37.0372	98.6601	alpine	Poaceae	Koeleria cristata	1
22	37.0372	98.6601	alpine	Cyperaceae	Carex moorcroftii	1
22	37.0372	98.6601	alpine	Rosaceae	Potentilla bifurca	1
22	37.0372	98.6601	alpine	Rosaceae	Potentilla anserina	1
22	37.0372	98.6601	alpine	Geraniaceae	Geranium pylzowianum	1
22	37.0372	98.6601	alpine	Fabaceae	Oxytropis kansuensis	1
22	37.0372	98.6601	alpine	Asteraceae	Saussurea nigrescens	1
22	37.0372	98.6601	alpine	Asteraceae	Anaphalis lactea	1
22	37.0372	98.6601	alpine	Cyperaceae	Scirpus setaceus	1
22	37.0372	98.6601	alpine	Rosaceae	Potentilla discolor	1
22	37.0372	98.6601	alpine	Ranunculaceae	Thalictrum alpinum	1
22	37.0372	98.6601	alpine	Fabaceae	Oxytropis ochrocephala	1
22	37.0372	98.6601	alpine	Orobanchaceae	Pedicularis kansuensis	1
22	37.0372	98.6601	alpine	Asteraceae	Taraxacum mongolicum	1
22	37.0372	98.6601	alpine	Poaceae	Poa crymophila	1
22	37.0372	98.6601	alpine	Poaceae	Poa pratensis	1
22	37.0372	98.6601	alpine	Cyperaceae	Kobresia humilis	1
22	37.0372	98.6601	alpine	Asteraceae	Cremanthodium discoideum	1
22	37.0372	98.6601	alpine	Gentianaceae	Lomatogonium carinthiacum	1
22	37.0372	98.6601	alpine	Phrymaceae	Lancea tibetica	1
22	37.0372	98.6601	alpine	Gentianaceae	Gentianopsis paludosa	1
22	37.0372	98.6601	alpine	Ranunculaceae	Trollius ranunculoides	1
22	37.0372	98.6601	alpine	Boraginaceae	Microula sikkimensis	1
22	37.0372	98.6601	alpine	Lamiaceae	Elsholtzia densa	1
22	37.0372	98.6601	alpine	Asteraceae	Aster alpinus	1
22	37.0372	98.6601	alpine	Cyperaceae	Carex qinghaiensis	1
22	37.0372	98.6601	alpine	Poaceae	Helictotrichon tibeticum	1
22	37.0372	98.6601	alpine	Asteraceae	Artemisia sieversiana	1
22	37.0372	98.6601	alpine	Poaceae	Ptilagrostis dichotoma	1
22	37.0372	98.6601	alpine	Gentianaceae	Swertia tetraptera	1
22	37.0372	98.6601	alpine	Onagraceae	Epilobium conspersum	1
22	37.0372	98.6601	alpine	Caryophyllaceae	Arenaria serpyllifolia	1
22	37.0372	98.6601	alpine	Rubiaceae	Galium aparine	1
22	37.0372	98.6601	alpine	Gentianaceae	Gentiana leucomelaena	1
22	37.0372	98.6601	alpine	Gentianaceae	Gentiana dahurica	1
22	37.0372	98.6601	alpine	Rosaceae	Potentilla parvifolia	1
23	37.3967	101.985	alpine	Cyperaceae	Kobresia humilis	1
23	37.3967	101.985	alpine	Poaceae	Poa annua	1
23	37.3967	101.985	alpine	Fabaceae	Oxytropis kansuensis	1
23	37.3967	101.985	alpine	Apiaceae	Notopterygium incisum	1
23	37.3967	101.985	alpine	Onagraceae	Epilobium hirsutum	1
23	37.3967	101.985	alpine	Asteraceae	Saussurea hieracioides	1
23	37.3967	101.985	alpine	Polygonaceae	Polygonum viviparum	1
23	37.3967	101.985	alpine	Orobanchaceae	Pedicularis longiflora	1
23	37.3967	101.985	alpine	Papaveraceae	Meconopsis quintuplinervia	1
23	37.3967	101.985	alpine	Cyperaceae	Kobresia kansuensis	1
23	37.3967	101.985	alpine	Papaveraceae	Corydalis melanochlora	1
23	37.3967	101.985	alpine	Orobanchaceae	Pedicularis chenocephala	1
23	37.3967	101.985	alpine	Salicaceae	Salix oritrepha	1
23	37.3967	101.985	alpine	Ericaceae	Rhododendron thymifolium	1
23	37.3967	101.985	alpine	Ericaceae	Rhododendron capitatum	1
23	37.3967	101.985	alpine	Fabaceae	Caragana erinacea	1
23	37.3967	101.985	alpine	Rosaceae	Potentilla fruticosa	1
23	37.3967	101.985	alpine	Ericaceae	Rhododendron anthopogonoides	1
23	37.3967	101.985	alpine	Rosaceae	Spiraea alpina	1
24	37.2363	101.853	alpine	Cyperaceae	Kobresia kansuensis	1
24	37.2363	101.853	alpine	Poaceae	Poa annua	1
24	37.2363	101.853	alpine	Polygonaceae	Polygonum viviparum	1
24	37.2363	101.853	alpine	Fabaceae	Oxytropis kansuensis	1
24	37.2363	101.853	alpine	Gentianaceae	Gentianopsis paludosa	1
24	37.2363	101.853	alpine	Asteraceae	Artemisia fulgens	1
24	37.2363	101.853	alpine	Orobanchaceae	Pedicularis chenocephala	1
24	37.2363	101.853	alpine	Asteraceae	Anaphalis lactea	1
24	37.2363	101.853	alpine	Asteraceae	Saussurea japonica	1
24	37.2363	101.853	alpine	Onagraceae	Epilobium hirsutum	1
24	37.2363	101.853	alpine	Rubiaceae	Galium aparine	1
24	37.2363	101.853	alpine	Asteraceae	Ligularia virgaurea	1
24	37.2363	101.853	alpine	Papaveraceae	Corydalis melanochlora	1
24	37.2363	101.853	alpine	Gentianaceae	Gentiana crenulato-truncata	1
24	37.2363	101.853	alpine	Papaveraceae	Meconopsis quintuplinervia	1
24	37.2363	101.853	alpine	Ranunculaceae	Thalictrum alpinum	1
24	37.2363	101.853	alpine	Gentianaceae	Halenia elliptica	1
24	37.2363	101.853	alpine	Ericaceae	Rhododendron thymifolium	1
24	37.2363	101.853	alpine	Ericaceae	Rhododendron capitatum	1
24	37.2363	101.853	alpine	Salicaceae	Salix oritrepha	1
24	37.2363	101.853	alpine	Rosaceae	Potentilla fruticosa	1
24	37.2363	101.853	alpine	Rosaceae	Spiraea alpina	1
24	37.2363	101.853	alpine	Berberidaceae	Berberis diaphana	1
25	34.4544	100.206	alpine	Cyperaceae	Kobresia kansuensis	1
25	34.4544	100.206	alpine	Cyperaceae	Kobresia capillifolia	1
25	34.4544	100.206	alpine	Cyperaceae	Scirpus setaceus	1
25	34.4544	100.206	alpine	Asteraceae	Saussurea pulchra	1
25	34.4544	100.206	alpine	Asteraceae	Leontopodium leontopodioides	1
25	34.4544	100.206	alpine	Asteraceae	Leontopodium nanum	1
25	34.4544	100.206	alpine	Asteraceae	Saussurea nigrescens	1
25	34.4544	100.206	alpine	Ranunculaceae	Trollius ranunculoides	1
25	34.4544	100.206	alpine	Amaryllidaceae	Allium cyaneum	1
25	34.4544	100.206	alpine	Gentianaceae	Gentiana futtereri	1
25	34.4544	100.206	alpine	Poaceae	Poa annua	1
25	34.4544	100.206	alpine	Fabaceae	Oxytropis kansuensis	1
25	34.4544	100.206	alpine	Rosaceae	Potentilla discolor	1
25	34.4544	100.206	alpine	Rosaceae	Potentilla multifida	1
25	34.4544	100.206	alpine	Asteraceae	Saussurea japonica	1
25	34.4544	100.206	alpine	Salicaceae	Salix oritrepha	1
25	34.4544	100.206	alpine	Rosaceae	Potentilla fruticosa	1
25	34.4544	100.206	alpine	Rosaceae	Spiraea alpina	1
25	34.4544	100.206	alpine	Fabaceae	Caragana erinacea	1
26	32.8987	100.925	alpine	Cyperaceae	Kobresia kansuensis	1
26	32.8987	100.925	alpine	Poaceae	Poa annua	1
26	32.8987	100.925	alpine	Poaceae	Festuca ovina	1
26	32.8987	100.925	alpine	Polygonaceae	Polygonum viviparum	1
26	32.8987	100.925	alpine	Asteraceae	Saussurea recurvata	1
26	32.8987	100.925	alpine	Asteraceae	Saussurea nigrescens	1
26	32.8987	100.925	alpine	Polygonaceae	Rheum pumilum	1
26	32.8987	100.925	alpine	Brassicaceae	Brassica juncea	1
26	32.8987	100.925	alpine	Ranunculaceae	Anemone rivularis	1
26	32.8987	100.925	alpine	Orobanchaceae	Pedicularis chenocephala	1
26	32.8987	100.925	alpine	Apiaceae	Bupleurum triradiatum	1
26	32.8987	100.925	alpine	Asteraceae	Taraxacum mongolicum	1
26	32.8987	100.925	alpine	Fabaceae	Hedysarum multijugum	1
26	32.8987	100.925	alpine	Asteraceae	Artemisia fulgens	1
26	32.8987	100.925	alpine	Ranunculaceae	Ranunculus japonicus	1
26	32.8987	100.925	alpine	Asteraceae	Saussurea japonica	1
26	32.8987	100.925	alpine	Fabaceae	Oxytropis kansuensis	1
26	32.8987	100.925	alpine	Ericaceae	Rhododendron thymifolium	1
26	32.8987	100.925	alpine	Salicaceae	Salix oritrepha	1
26	32.8987	100.925	alpine	Rosaceae	Spiraea alpina	1
26	32.8987	100.925	alpine	Rosaceae	Potentilla fruticosa	1
26	32.8987	100.925	alpine	Rosaceae	Potentilla glabra	1
27	32.8925	100.664	alpine	Poaceae	Festuca ovina	1
27	32.8925	100.664	alpine	Poaceae	Poa annua	1
27	32.8925	100.664	alpine	Polygonaceae	Polygonum viviparum	1
27	32.8925	100.664	alpine	Onagraceae	Epilobium conspersum	1
27	32.8925	100.664	alpine	Ranunculaceae	Ranunculus japonicus	1
27	32.8925	100.664	alpine	Brassicaceae	Brassica juncea	1
27	32.8925	100.664	alpine	Cyperaceae	Carex qinghaiensis	1
27	32.8925	100.664	alpine	Violaceae	Viola tuberifera	1
27	32.8925	100.664	alpine	Asteraceae	Leontopodium leontopodioides	1
27	32.8925	100.664	alpine	Rosaceae	Fragaria orientalis	1
27	32.8925	100.664	alpine	Cyperaceae	Kobresia kansuensis	1
27	32.8925	100.664	alpine	Asteraceae	Saussurea japonica	1
27	32.8925	100.664	alpine	Asteraceae	Ajania tenuifolia	1
27	32.8925	100.664	alpine	Polygonaceae	Rheum pumilum	1
27	32.8925	100.664	alpine	Salicaceae	Salix oritrepha	1
27	32.8925	100.664	alpine	Rosaceae	Sorbus koehneana	1
27	32.8925	100.664	alpine	Rosaceae	Spiraea alpina	1
27	32.8925	100.664	alpine	Rosaceae	Potentilla potaninii	1
27	32.8925	100.664	alpine	Rosaceae	Potentilla glabra	1
27	32.8925	100.664	alpine	Ericaceae	Rhododendron thymifolium	1
27	32.8925	100.664	alpine	Rosaceae	Sibiraea laevigata	1
27	32.8925	100.664	alpine	Grossulariaceae	Ribes pseudofasciculatum	1
28	33.3768	101.345	alpine	Cyperaceae	Carex qinghaiensis	1
28	33.3768	101.345	alpine	Poaceae	Poa annua	1
28	33.3768	101.345	alpine	Poaceae	Elymus nutans	1
28	33.3768	101.345	alpine	Ranunculaceae	Thalictrum alpinum	1
28	33.3768	101.345	alpine	Asteraceae	Ligularia virgaurea	1
28	33.3768	101.345	alpine	Polygonaceae	Polygonum viviparum	1
28	33.3768	101.345	alpine	Amaryllidaceae	Allium cyaneum	1
28	33.3768	101.345	alpine	Asteraceae	Saussurea pulchra	1
28	33.3768	101.345	alpine	Geraniaceae	Geranium pylzowianum	1
28	33.3768	101.345	alpine	Campanulaceae	Codonopsis pilosula	1
28	33.3768	101.345	alpine	Apiaceae	Daucus carota	1
28	33.3768	101.345	alpine	Crassulaceae	Rhodiola humilis	1
28	33.3768	101.345	alpine	Orobanchaceae	Pedicularis chenocephala	1
28	33.3768	101.345	alpine	Cyperaceae	Kobresia capillifolia	1
28	33.3768	101.345	alpine	Asteraceae	Leontopodium leontopodioides	1
28	33.3768	101.345	alpine	Amaryllidaceae	Allium carolinianum	1
28	33.3768	101.345	alpine	Poaceae	Festuca ovina	1
28	33.3768	101.345	alpine	Asteraceae	Ajania przewalskii	1
28	33.3768	101.345	alpine	Asteraceae	Aster lipskyi	1
28	33.3768	101.345	alpine	Ranunculaceae	Trollius ranunculoides	1
28	33.3768	101.345	alpine	Poaceae	Festuca sinensis	1
28	33.3768	101.345	alpine	Poaceae	Poa lipskyi	1
28	33.3768	101.345	alpine	Ranunculaceae	Ranunculus japonicus	1
28	33.3768	101.345	alpine	Orobanchaceae	Euphrasia pectinata	1
28	33.3768	101.345	alpine	Rosaceae	Potentilla discolor	1
28	33.3768	101.345	alpine	Salicaceae	Salix oritrepha	1
28	33.3768	101.345	alpine	Rosaceae	Sibiraea laevigata	1
28	33.3768	101.345	alpine	Rosaceae	Spiraea alpina	1
28	33.3768	101.345	alpine	Fabaceae	Caragana erinacea	1
28	33.3768	101.345	alpine	Rosaceae	Potentilla fruticosa	1
29	33.3717	101.348	alpine	Cyperaceae	Kobresia humilis	1
29	33.3717	101.348	alpine	Cyperaceae	Kobresia capillifolia	1
29	33.3717	101.348	alpine	Polygonaceae	Polygonum viviparum	1
29	33.3717	101.348	alpine	Ranunculaceae	Trollius ranunculoides	1
29	33.3717	101.348	alpine	Asteraceae	Saussurea japonica	1
29	33.3717	101.348	alpine	Orobanchaceae	Pedicularis chenocephala	1
29	33.3717	101.348	alpine	Asteraceae	Leontopodium leontopodioides	1
29	33.3717	101.348	alpine	Cyperaceae	Kobresia robusta	1
29	33.3717	101.348	alpine	Poaceae	Elymus nutans	1
29	33.3717	101.348	alpine	Fabaceae	Vicia ohwiana	1
29	33.3717	101.348	alpine	Polygonaceae	Rheum pumilum	1
29	33.3717	101.348	alpine	Ranunculaceae	Thalictrum alpinum	1
29	33.3717	101.348	alpine	Brassicaceae	Brassica juncea	1
29	33.3717	101.348	alpine	Poaceae	Festuca ovina	1
29	33.3717	101.348	alpine	Rosaceae	Sibbaldia procumbens	1
29	33.3717	101.348	alpine	Poaceae	Poa annua	1
29	33.3717	101.348	alpine	Gentianaceae	Gentiana futtereri	1
29	33.3717	101.348	alpine	Campanulaceae	Codonopsis pilosula	1
29	33.3717	101.348	alpine	Asteraceae	Saussurea recurvata	1
29	33.3717	101.348	alpine	Apiaceae	Daucus carota	1
29	33.3717	101.348	alpine	Amaryllidaceae	Allium carolinianum	1
29	33.3717	101.348	alpine	Phrymaceae	Lancea tibetica	1
29	33.3717	101.348	alpine	Asteraceae	Petasites tricholobus	1
29	33.3717	101.348	alpine	Asteraceae	Saussurea pulchra	1
29	33.3717	101.348	alpine	Ericaceae	Rhododendron thymifolium	1
29	33.3717	101.348	alpine	Salicaceae	Salix oritrepha	1
29	33.3717	101.348	alpine	Rosaceae	Spiraea alpina	1
29	33.3717	101.348	alpine	Rosaceae	Potentilla fruticosa	1
30	33.2731	100.631	alpine	Poaceae	Poa annua	1
30	33.2731	100.631	alpine	Poaceae	Elymus nutans	1
30	33.2731	100.631	alpine	Poaceae	Festuca ovina	1
30	33.2731	100.631	alpine	Cyperaceae	Kobresia kansuensis	1
30	33.2731	100.631	alpine	Amaryllidaceae	Allium cyaneum	1
30	33.2731	100.631	alpine	Ranunculaceae	Clematis glauca	1
30	33.2731	100.631	alpine	Asteraceae	Ajania khartensis	1
30	33.2731	100.631	alpine	Ranunculaceae	Trollius ranunculoides	1
30	33.2731	100.631	alpine	Polygonaceae	Polygonum viviparum	1
30	33.2731	100.631	alpine	Fabaceae	Vicia ohwiana	1
30	33.2731	100.631	alpine	Asteraceae	Artemisia fulgens	1
30	33.2731	100.631	alpine	Asteraceae	Saussurea japonica	1
30	33.2731	100.631	alpine	Ranunculaceae	Thalictrum alpinum	1
30	33.2731	100.631	alpine	Geraniaceae	Geranium pylzowianum	1
30	33.2731	100.631	alpine	Rosaceae	Potentilla discolor	1
30	33.2731	100.631	alpine	Polygonaceae	Rheum pumilum	1
30	33.2731	100.631	alpine	Brassicaceae	Brassica juncea	1
30	33.2731	100.631	alpine	Phrymaceae	Lancea tibetica	1
30	33.2731	100.631	alpine	Asteraceae	Leontopodium leontopodioides	1
30	33.2731	100.631	alpine	Gentianaceae	Halenia elliptica	1
30	33.2731	100.631	alpine	Cyperaceae	Scirpus setaceus	1
30	33.2731	100.631	alpine	Poaceae	Ptilagrostis dichotoma	1
30	33.2731	100.631	alpine	Plantaginaceae	Lagotis brevituba	1
30	33.2731	100.631	alpine	Orobanchaceae	Pedicularis chenocephala	1
30	33.2731	100.631	alpine	Rubiaceae	Galium aparine	1
30	33.2731	100.631	alpine	Orobanchaceae	Euphrasia pectinata	1
30	33.2731	100.631	alpine	Asteraceae	Saussurea pulchra	1
30	33.2731	100.631	alpine	Amaryllidaceae	Allium carolinianum	1
30	33.2731	100.631	alpine	Rosaceae	Potentilla anserina	1
30	33.2731	100.631	alpine	Asteraceae	Taraxacum mongolicum	1
30	33.2731	100.631	alpine	Rosaceae	Sibiraea laevigata	1
30	33.2731	100.631	alpine	Caprifoliaceae	Lonicera anisocalyx	1
30	33.2731	100.631	alpine	Rosaceae	Potentilla fruticosa	1
30	33.2731	100.631	alpine	Rosaceae	Spiraea alpina	1
30	33.2731	100.631	alpine	Salicaceae	Salix oritrepha	1
31	33.9743	99.8954	alpine	Cyperaceae	Kobresia humilis	1
31	33.9743	99.8954	alpine	Cyperaceae	Kobresia capillifolia	1
31	33.9743	99.8954	alpine	Cyperaceae	Scirpus setaceus	1
31	33.9743	99.8954	alpine	Poaceae	Festuca ovina	1
31	33.9743	99.8954	alpine	Poaceae	Stipa purpurea	1
31	33.9743	99.8954	alpine	Fabaceae	Oxytropis kansuensis	1
31	33.9743	99.8954	alpine	Asteraceae	Saussurea pulchra	1
31	33.9743	99.8954	alpine	Asteraceae	Leontopodium leontopodioides	1
31	33.9743	99.8954	alpine	Polygonaceae	Polygonum viviparum	1
31	33.9743	99.8954	alpine	Polygonaceae	Rheum pumilum	1
31	33.9743	99.8954	alpine	Orobanchaceae	Pedicularis chenocephala	1
31	33.9743	99.8954	alpine	Ranunculaceae	Anemone demissa	1
31	33.9743	99.8954	alpine	Rosaceae	Potentilla discolor	1
31	33.9743	99.8954	alpine	Celastraceae	Parnassia palustris	1
31	33.9743	99.8954	alpine	Cyperaceae	Kobresia robusta	1
31	33.9743	99.8954	alpine	Poaceae	Ptilagrostis dichotoma	1
31	33.9743	99.8954	alpine	Asteraceae	Artemisia fulgens	1
31	33.9743	99.8954	alpine	Asteraceae	Taraxacum mongolicum	1
31	33.9743	99.8954	alpine	Papaveraceae	Meconopsis quintuplinervia	1
31	33.9743	99.8954	alpine	Brassicaceae	Draba nemorosa	1
31	33.9743	99.8954	alpine	Amaryllidaceae	Allium carolinianum	1
31	33.9743	99.8954	alpine	Polygonaceae	Polygonum macrophyllum	1
31	33.9743	99.8954	alpine	Gentianaceae	Gentiana futtereri	1
31	33.9743	99.8954	alpine	Ranunculaceae	Thalictrum alpinum	1
31	33.9743	99.8954	alpine	Poaceae	Poa annua	1
31	33.9743	99.8954	alpine	Rosaceae	Potentilla multifida	1
31	33.9743	99.8954	alpine	Papaveraceae	Corydalis melanochlora	1
31	33.9743	99.8954	alpine	Orobanchaceae	Euphrasia pectinata	1
31	33.9743	99.8954	alpine	Gentianaceae	Gentianopsis paludosa	1
31	33.9743	99.8954	alpine	Salicaceae	Salix oritrepha	1
31	33.9743	99.8954	alpine	Rosaceae	Spiraea alpina	1
32	33.846	99.8358	alpine	Poaceae	Ptilagrostis dichotoma	1
32	33.846	99.8358	alpine	Poaceae	Elymus nutans	1
32	33.846	99.8358	alpine	Poaceae	Festuca ovina	1
32	33.846	99.8358	alpine	Cyperaceae	Scirpus setaceus	1
32	33.846	99.8358	alpine	Cyperaceae	Kobresia humilis	1
32	33.846	99.8358	alpine	Rosaceae	Potentilla anserina	1
32	33.846	99.8358	alpine	Asteraceae	Ligularia virgaurea	1
32	33.846	99.8358	alpine	Amaryllidaceae	Allium cyaneum	1
32	33.846	99.8358	alpine	Ranunculaceae	Trollius ranunculoides	1
32	33.846	99.8358	alpine	Asteraceae	Aster lipskyi	1
32	33.846	99.8358	alpine	Gentianaceae	Lomatogonium carinthiacum	1
32	33.846	99.8358	alpine	Brassicaceae	Brassica juncea	1
32	33.846	99.8358	alpine	Rosaceae	Potentilla discolor	1
32	33.846	99.8358	alpine	Ranunculaceae	Anemone imbricata	1
32	33.846	99.8358	alpine	Rubiaceae	Galium aparine	1
32	33.846	99.8358	alpine	Orobanchaceae	Euphrasia pectinata	1
32	33.846	99.8358	alpine	Phrymaceae	Lancea tibetica	1
32	33.846	99.8358	alpine	Asteraceae	Leontopodium leontopodioides	1
32	33.846	99.8358	alpine	Fabaceae	Oxytropis kansuensis	1
32	33.846	99.8358	alpine	Fabaceae	Medicago archiducis-nicolai	1
32	33.846	99.8358	alpine	Poaceae	Poa annua	1
32	33.846	99.8358	alpine	Asteraceae	Artemisia fulgens	1
32	33.846	99.8358	alpine	Gentianaceae	Gentiana futtereri	1
32	33.846	99.8358	alpine	Polygonaceae	Rheum pumilum	1
32	33.846	99.8358	alpine	Crassulaceae	Rhodiola humilis	1
32	33.846	99.8358	alpine	Gentianaceae	Gentianopsis paludosa	1
32	33.846	99.8358	alpine	Poaceae	Stipa purpurea	1
32	33.846	99.8358	alpine	Asteraceae	Saussurea pulchra	1
32	33.846	99.8358	alpine	Orobanchaceae	Pedicularis chenocephala	1
32	33.846	99.8358	alpine	Asteraceae	Saussurea stella	1
32	33.846	99.8358	alpine	Brassicaceae	Draba nemorosa	1
32	33.846	99.8358	alpine	Polygonaceae	Polygonum sibiricum	1
32	33.846	99.8358	alpine	Cyperaceae	Kobresia robusta	1
32	33.846	99.8358	alpine	Rosaceae	Potentilla fruticosa	1
33	34.5109	100.083	alpine	Cyperaceae	Kobresia humilis	1
33	34.5109	100.083	alpine	Cyperaceae	Scirpus setaceus	1
33	34.5109	100.083	alpine	Poaceae	Festuca ovina	1
33	34.5109	100.083	alpine	Poaceae	Poa annua	1
33	34.5109	100.083	alpine	Poaceae	Ptilagrostis dichotoma	1
33	34.5109	100.083	alpine	Polygonaceae	Rheum pumilum	1
33	34.5109	100.083	alpine	Brassicaceae	Brassica juncea	1
33	34.5109	100.083	alpine	Asteraceae	Artemisia fulgens	1
33	34.5109	100.083	alpine	Gentianaceae	Gentiana futtereri	1
33	34.5109	100.083	alpine	Rosaceae	Potentilla anserina	1
33	34.5109	100.083	alpine	Rosaceae	Potentilla discolor	1
33	34.5109	100.083	alpine	Asteraceae	Leontopodium leontopodioides	1
33	34.5109	100.083	alpine	Ranunculaceae	Anemone imbricata	1
33	34.5109	100.083	alpine	Brassicaceae	Draba nemorosa	1
33	34.5109	100.083	alpine	Cyperaceae	Kobresia capillifolia	1
33	34.5109	100.083	alpine	Poaceae	Elymus nutans	1
33	34.5109	100.083	alpine	Fabaceae	Oxytropis kansuensis	1
33	34.5109	100.083	alpine	Asteraceae	Aster lipskyi	1
33	34.5109	100.083	alpine	Ranunculaceae	Trollius ranunculoides	1
33	34.5109	100.083	alpine	Asteraceae	Taraxacum mongolicum	1
33	34.5109	100.083	alpine	Plantaginaceae	Lagotis brevituba	1
33	34.5109	100.083	alpine	Asteraceae	Saussurea pulchra	1
33	34.5109	100.083	alpine	Ranunculaceae	Thalictrum alpinum	1
33	34.5109	100.083	alpine	Cyperaceae	Kobresia robusta	1
33	34.5109	100.083	alpine	Rosaceae	Potentilla fruticosa	1
33	34.5109	100.083	alpine	Salicaceae	Salix oritrepha	1
33	34.5109	100.083	alpine	Rosaceae	Spiraea alpina	1
34	35.4164	102.243	alpine	Cyperaceae	Kobresia kansuensis	1
34	35.4164	102.243	alpine	Cyperaceae	Kobresia capillifolia	1
34	35.4164	102.243	alpine	Cyperaceae	Scirpus setaceus	1
34	35.4164	102.243	alpine	Poaceae	Elymus nutans	1
34	35.4164	102.243	alpine	Poaceae	Festuca ovina	1
34	35.4164	102.243	alpine	Poaceae	Poa annua	1
34	35.4164	102.243	alpine	Fabaceae	Oxytropis kansuensis	1
34	35.4164	102.243	alpine	Asteraceae	Saussurea pulchra	1
34	35.4164	102.243	alpine	Polygonaceae	Polygonum viviparum	1
34	35.4164	102.243	alpine	Gentianaceae	Halenia elliptica	1
34	35.4164	102.243	alpine	Amaryllidaceae	Allium cyaneum	1
34	35.4164	102.243	alpine	Asteraceae	Ligularia virgaurea	1
34	35.4164	102.243	alpine	Polygonaceae	Rheum pumilum	1
34	35.4164	102.243	alpine	Asteraceae	Leontopodium leontopodioides	1
34	35.4164	102.243	alpine	Asteraceae	Artemisia fulgens	1
34	35.4164	102.243	alpine	Asteraceae	Aster lipskyi	1
34	35.4164	102.243	alpine	Ranunculaceae	Thalictrum alpinum	1
34	35.4164	102.243	alpine	Gentianaceae	Lomatogonium carinthiacum	1
34	35.4164	102.243	alpine	Crassulaceae	Rhodiola humilis	1
34	35.4164	102.243	alpine	Orobanchaceae	Euphrasia pectinata	1
34	35.4164	102.243	alpine	Poaceae	Ptilagrostis dichotoma	1
34	35.4164	102.243	alpine	Rosaceae	Potentilla discolor	1
34	35.4164	102.243	alpine	Gentianaceae	Lomatogonium macranthum	1
34	35.4164	102.243	alpine	Gentianaceae	Gentiana futtereri	1
34	35.4164	102.243	alpine	Celastraceae	Parnassia palustris	1
34	35.4164	102.243	alpine	Asteraceae	Taraxacum mongolicum	1
34	35.4164	102.243	alpine	Papaveraceae	Meconopsis quintuplinervia	1
34	35.4164	102.243	alpine	Poaceae	Festuca sinensis	1
34	35.4164	102.243	alpine	Ranunculaceae	Trollius ranunculoides	1
34	35.4164	102.243	alpine	Gentianaceae	Gentianopsis paludosa	1
34	35.4164	102.243	alpine	Juncaceae	Juncus leucanthus	1
34	35.4164	102.243	alpine	Orobanchaceae	Pedicularis chenocephala	1
34	35.4164	102.243	alpine	Ericaceae	Rhododendron capitatum	1
34	35.4164	102.243	alpine	Ericaceae	Rhododendron thymifolium	1
34	35.4164	102.243	alpine	Salicaceae	Salix oritrepha	1
34	35.4164	102.243	alpine	Rosaceae	Potentilla fruticosa	1
34	35.4164	102.243	alpine	Rosaceae	Spiraea alpina	1
34	35.4164	102.243	alpine	Fabaceae	Caragana erinacea	1
35	35.409	102.226	alpine	Poaceae	Festuca ovina	1
35	35.409	102.226	alpine	Poaceae	Poa annua	1
35	35.409	102.226	alpine	Poaceae	Ptilagrostis dichotoma	1
35	35.409	102.226	alpine	Poaceae	Elymus nutans	1
35	35.409	102.226	alpine	Cyperaceae	Scirpus setaceus	1
35	35.409	102.226	alpine	Cyperaceae	Kobresia capillifolia	1
35	35.409	102.226	alpine	Polygonaceae	Polygonum viviparum	1
35	35.409	102.226	alpine	Asteraceae	Saussurea pulchra	1
35	35.409	102.226	alpine	Asteraceae	Aster lipskyi	1
35	35.409	102.226	alpine	Amaryllidaceae	Allium cyaneum	1
35	35.409	102.226	alpine	Gentianaceae	Halenia elliptica	1
35	35.409	102.226	alpine	Asteraceae	Leontopodium leontopodioides	1
35	35.409	102.226	alpine	Gentianaceae	Comastoma pulmonarium	1
35	35.409	102.226	alpine	Crassulaceae	Rhodiola humilis	1
35	35.409	102.226	alpine	Geraniaceae	Geranium pylzowianum	1
35	35.409	102.226	alpine	Fabaceae	Oxytropis kansuensis	1
35	35.409	102.226	alpine	Ranunculaceae	Trollius ranunculoides	1
35	35.409	102.226	alpine	Orobanchaceae	Pedicularis chenocephala	1
35	35.409	102.226	alpine	Rosaceae	Potentilla anserina	1
35	35.409	102.226	alpine	Asteraceae	Ligularia virgaurea	1
35	35.409	102.226	alpine	Phrymaceae	Lancea tibetica	1
35	35.409	102.226	alpine	Orobanchaceae	Euphrasia pectinata	1
35	35.409	102.226	alpine	Ranunculaceae	Ranunculus japonicus	1
35	35.409	102.226	alpine	Ranunculaceae	Thalictrum alpinum	1
35	35.409	102.226	alpine	Cyperaceae	Carex qinghaiensis	1
35	35.409	102.226	alpine	Gentianaceae	Gentiana futtereri	1
35	35.409	102.226	alpine	Asteraceae	Taraxacum mongolicum	1
35	35.409	102.226	alpine	Asteraceae	Anaphalis lactea	1
35	35.409	102.226	alpine	Asteraceae	Artemisia fulgens	1
35	35.409	102.226	alpine	Asteraceae	Saussurea stella	1
35	35.409	102.226	alpine	Rosaceae	Potentilla discolor	1
35	35.409	102.226	alpine	Polygonaceae	Rheum pumilum	1
35	35.409	102.226	alpine	Celastraceae	Parnassia palustris	1
35	35.409	102.226	alpine	Cyperaceae	Kobresia robusta	1
35	35.409	102.226	alpine	Rosaceae	Potentilla fruticosa	1
35	35.409	102.226	alpine	Rosaceae	Spiraea alpina	1
35	35.409	102.226	alpine	Salicaceae	Salix oritrepha	1
36	35.5279	102.245	alpine	Poaceae	Poa annua	1
36	35.5279	102.245	alpine	Cyperaceae	Carex qinghaiensis	1
36	35.5279	102.245	alpine	Apiaceae	Notopterygium forbesii	1
36	35.5279	102.245	alpine	Ranunculaceae	Clematis glauca	1
36	35.5279	102.245	alpine	Asteraceae	Ajania tenuifolia	1
36	35.5279	102.245	alpine	Rosaceae	Fragaria gracilis	1
36	35.5279	102.245	alpine	Asteraceae	Aster lipskyi	1
36	35.5279	102.245	alpine	Asteraceae	Artemisia fulgens	1
36	35.5279	102.245	alpine	Geraniaceae	Geranium pylzowianum	1
36	35.5279	102.245	alpine	Rubiaceae	Galium pseudoasprellum	1
36	35.5279	102.245	alpine	Polygonaceae	Polygonum viviparum	1
36	35.5279	102.245	alpine	Poaceae	Elymus nutans	1
36	35.5279	102.245	alpine	Orobanchaceae	Pedicularis chenocephala	1
36	35.5279	102.245	alpine	Asteraceae	Ligularia sagitta	1
36	35.5279	102.245	alpine	Asteraceae	Taraxacum mongolicum	1
36	35.5279	102.245	alpine	Asteraceae	Leontopodium leontopodioides	1
36	35.5279	102.245	alpine	Amaryllidaceae	Allium cyaneum	1
36	35.5279	102.245	alpine	Gentianaceae	Halenia elliptica	1
36	35.5279	102.245	alpine	Poaceae	Festuca ovina	1
36	35.5279	102.245	alpine	Rosaceae	Potentilla anserina	1
36	35.5279	102.245	alpine	Gentianaceae	Gentianopsis paludosa	1
36	35.5279	102.245	alpine	Phrymaceae	Lancea tibetica	1
36	35.5279	102.245	alpine	Gentianaceae	Gentiana futtereri	1
36	35.5279	102.245	alpine	Rosaceae	Fragaria gracilis	1
36	35.5279	102.245	alpine	Fabaceae	Oxytropis kansuensis	1
36	35.5279	102.245	alpine	Gentianaceae	Comastoma pulmonarium	1
36	35.5279	102.245	alpine	Rubiaceae	Galium aparine	1
36	35.5279	102.245	alpine	Salicaceae	Salix oritrepha	1
36	35.5279	102.245	alpine	Rosaceae	Spiraea alpina	1
36	35.5279	102.245	alpine	Caprifoliaceae	Lonicera anisocalyx	1
36	35.5279	102.245	alpine	Rosaceae	Potentilla glabra	1
36	35.5279	102.245	alpine	Rosaceae	Sibiraea laevigata	1
36	35.5279	102.245	alpine	Rosaceae	Potentilla fruticosa	1
37	35.4085	102.253	alpine	Cyperaceae	Carex qinghaiensis	1
37	35.4085	102.253	alpine	Poaceae	Festuca ovina	1
37	35.4085	102.253	alpine	Polygonaceae	Polygonum viviparum	1
37	35.4085	102.253	alpine	Asteraceae	Saussurea recurvata	1
37	35.4085	102.253	alpine	Brassicaceae	Brassica juncea	1
37	35.4085	102.253	alpine	Poaceae	Poa annua	1
37	35.4085	102.253	alpine	Rosaceae	Rubus irritans	1
37	35.4085	102.253	alpine	Polygonaceae	Rheum pumilum	1
37	35.4085	102.253	alpine	Asteraceae	Aster lipskyi	1
37	35.4085	102.253	alpine	Asteraceae	Saussurea hieracioides	1
37	35.4085	102.253	alpine	Rosaceae	Fragaria gracilis	1
37	35.4085	102.253	alpine	Ericaceae	Rhododendron qinghaiense	1
37	35.4085	102.253	alpine	Ericaceae	Rhododendron thymifolium	1
37	35.4085	102.253	alpine	Salicaceae	Salix oritrepha	1
37	35.4085	102.253	alpine	Rosaceae	Spiraea alpina	1
37	35.4085	102.253	alpine	Fabaceae	Caragana erinacea	1
38	35.2266	101.85	alpine	Cyperaceae	Carex qinghaiensis	1
38	35.2266	101.85	alpine	Cyperaceae	Kobresia capillifolia	1
38	35.2266	101.85	alpine	Poaceae	Poa annua	1
38	35.2266	101.85	alpine	Poaceae	Festuca ovina	1
38	35.2266	101.85	alpine	Polygonaceae	Polygonum viviparum	1
38	35.2266	101.85	alpine	Polygonaceae	Rheum pumilum	1
38	35.2266	101.85	alpine	Saxifragaceae	Chrysosplenium nudicaule	1
38	35.2266	101.85	alpine	Brassicaceae	Brassica juncea	1
38	35.2266	101.85	alpine	Asteraceae	Anaphalis lactea	1
38	35.2266	101.85	alpine	Asteraceae	Ligularia virgaurea	1
38	35.2266	101.85	alpine	Gentianaceae	Gentiana futtereri	1
38	35.2266	101.85	alpine	Poaceae	Stipa purpurea	1
38	35.2266	101.85	alpine	Ranunculaceae	Thalictrum alpinum	1
38	35.2266	101.85	alpine	Asteraceae	Aster lipskyi	1
38	35.2266	101.85	alpine	Asteraceae	Taraxacum mongolicum	1
38	35.2266	101.85	alpine	Rosaceae	Potentilla discolor	1
38	35.2266	101.85	alpine	Asteraceae	Leontopodium leontopodioides	1
38	35.2266	101.85	alpine	Ranunculaceae	Trollius ranunculoides	1
38	35.2266	101.85	alpine	Cyperaceae	Scirpus setaceus	1
38	35.2266	101.85	alpine	Orobanchaceae	Pedicularis chenocephala	1
38	35.2266	101.85	alpine	Ericaceae	Rhododendron thymifolium	1
38	35.2266	101.85	alpine	Ericaceae	Rhododendron capitatum	1
38	35.2266	101.85	alpine	Salicaceae	Salix oritrepha	1
38	35.2266	101.85	alpine	Fabaceae	Caragana erinacea	1
38	35.2266	101.85	alpine	Rosaceae	Potentilla fruticosa	1
38	35.2266	101.85	alpine	Rosaceae	Spiraea alpina	1
39	36.3177	101.929	alpine	Poaceae	Poa annua	1
39	36.3177	101.929	alpine	Poaceae	Elymus nutans	1
39	36.3177	101.929	alpine	Rosaceae	Potentilla anserina	1
39	36.3177	101.929	alpine	Cyperaceae	Carex qinghaiensis	1
39	36.3177	101.929	alpine	Rosaceae	Potentilla multifida	1
39	36.3177	101.929	alpine	Plantaginaceae	Plantago minuta	1
39	36.3177	101.929	alpine	Asteraceae	Artemisia fulgens	1
39	36.3177	101.929	alpine	Polygonaceae	Polygonum viviparum	1
39	36.3177	101.929	alpine	Asteraceae	Taraxacum mongolicum	1
39	36.3177	101.929	alpine	Lamiaceae	Salvia roborowskii	1
39	36.3177	101.929	alpine	Rosaceae	Fragaria gracilis	1
39	36.3177	101.929	alpine	Ranunculaceae	Clematis glauca	1
39	36.3177	101.929	alpine	Gentianaceae	Halenia elliptica	1
39	36.3177	101.929	alpine	Orobanchaceae	Euphrasia pectinata	1
39	36.3177	101.929	alpine	Brassicaceae	Brassica juncea	1
39	36.3177	101.929	alpine	Asteraceae	Leontopodium leontopodioides	1
39	36.3177	101.929	alpine	Gentianaceae	Gentiana futtereri	1
39	36.3177	101.929	alpine	Rosaceae	Potentilla fruticosa	1
39	36.3177	101.929	alpine	Rosaceae	Potentilla potaninii	1
39	36.3177	101.929	alpine	Rosaceae	Spiraea alpina	1
40	37.3785	101.412	alpine	Polygonaceae	Polygonum viviparum	1
40	37.3785	101.412	alpine	Cyperaceae	Scirpus setaceus	1
40	37.3785	101.412	alpine	Cyperaceae	Kobresia pygmaea	1
40	37.3785	101.412	alpine	Asteraceae	Cremanthodium discoideum	1
40	37.3785	101.412	alpine	Rosaceae	Potentilla discolor	1
40	37.3785	101.412	alpine	Phrymaceae	Lancea tibetica	1
40	37.3785	101.412	alpine	Polygonaceae	Rheum pumilum	1
40	37.3785	101.412	alpine	Asteraceae	Leontopodium leontopodioides	1
40	37.3785	101.412	alpine	Ranunculaceae	Ranunculus dielsianus	1
40	37.3785	101.412	alpine	Celastraceae	Parnassia palustris	1
40	37.3785	101.412	alpine	Ranunculaceae	Thalictrum alpinum	1
40	37.3785	101.412	alpine	Ranunculaceae	Anemone trullifolia	1
40	37.3785	101.412	alpine	Poaceae	Elymus nutans	1
40	37.3785	101.412	alpine	Violaceae	Viola tuberifera	1
40	37.3785	101.412	alpine	Poaceae	Festuca ovina	1
40	37.3785	101.412	alpine	Fabaceae	Oxytropis kansuensis	1
40	37.3785	101.412	alpine	Asteraceae	Taraxacum mongolicum	1
40	37.3785	101.412	alpine	Juncaceae	Juncus leucanthus	1
40	37.3785	101.412	alpine	Brassicaceae	Cardamine tangutorum	1
40	37.3785	101.412	alpine	Gentianaceae	Gentiana leucomelaena	1
40	37.3785	101.412	alpine	Orobanchaceae	Euphrasia pectinata	1
40	37.3785	101.412	alpine	Cyperaceae	Kobresia capillifolia	1
40	37.3785	101.412	alpine	Polygonaceae	Polygonum sibiricum	1
40	37.3785	101.412	alpine	Rosaceae	Sibbaldia procumbens	1
40	37.3785	101.412	alpine	Gentianaceae	Gentiana futtereri	1
40	37.3785	101.412	alpine	Cyperaceae	Kobresia humilis	1
40	37.3785	101.412	alpine	Brassicaceae	Torularia humilis	1
40	37.3785	101.412	alpine	Fabaceae	Thermopsis przewalskii	1
40	37.3785	101.412	alpine	Poaceae	Poa annua	1
40	37.3785	101.412	alpine	Euphorbiaceae	Euphorbia pekinensis	1
40	37.3785	101.412	alpine	Cyperaceae	Carex agglomerata	1
40	37.3785	101.412	alpine	Boraginaceae	Microula sikkimensis	1
40	37.3785	101.412	alpine	Poaceae	Ptilagrostis dichotoma	1
40	37.3785	101.412	alpine	Papaveraceae	Corydalis melanochlora	1
40	37.3785	101.412	alpine	Gentianaceae	Swertia mussotii	1
40	37.3785	101.412	alpine	Rosaceae	Potentilla fruticosa	1
40	37.3785	101.412	alpine	Fabaceae	Caragana erinacea	1
40	37.3785	101.412	alpine	Salicaceae	Salix oritrepha	1
40	37.3785	101.412	alpine	Rosaceae	Spiraea myrtilloides	1
41	38.0859	100.354	alpine	Poaceae	Elymus nutans	1
41	38.0859	100.354	alpine	Poaceae	Ptilagrostis dichotoma	1
41	38.0859	100.354	alpine	Rosaceae	Potentilla anserina	1
41	38.0859	100.354	alpine	Polygonaceae	Polygonum viviparum	1
41	38.0859	100.354	alpine	Orobanchaceae	Pedicularis kansuensis	1
41	38.0859	100.354	alpine	Ranunculaceae	Anemone trullifolia	1
41	38.0859	100.354	alpine	Ranunculaceae	Delphinium grandiflorum	1
41	38.0859	100.354	alpine	Caryophyllaceae	Cerastium pusillum	1
41	38.0859	100.354	alpine	Asteraceae	Anaphalis lactea	1
41	38.0859	100.354	alpine	Cyperaceae	Kobresia capillifolia	1
41	38.0859	100.354	alpine	Poaceae	Festuca ovina	1
41	38.0859	100.354	alpine	Poaceae	Poa annua	1
41	38.0859	100.354	alpine	Asteraceae	Cremanthodium discoideum	1
41	38.0859	100.354	alpine	Asteraceae	Ligularia virgaurea	1
41	38.0859	100.354	alpine	Phrymaceae	Lancea tibetica	1
41	38.0859	100.354	alpine	Fabaceae	Oxytropis ochrocephala	1
41	38.0859	100.354	alpine	Ranunculaceae	Ranunculus dielsianus	1
41	38.0859	100.354	alpine	Rosaceae	Potentilla discolor	1
41	38.0859	100.354	alpine	Rubiaceae	Galium pseudoasprellum	1
41	38.0859	100.354	alpine	Gentianaceae	Swertia tetraptera	1
41	38.0859	100.354	alpine	Ranunculaceae	Thalictrum alpinum	1
41	38.0859	100.354	alpine	Cyperaceae	Scirpus setaceus	1
41	38.0859	100.354	alpine	Ranunculaceae	Anemone rivularis	1
41	38.0859	100.354	alpine	Iridaceae	Iris qinghainica	1
41	38.0859	100.354	alpine	Asteraceae	Leontopodium leontopodioides	1
41	38.0859	100.354	alpine	Cyperaceae	Kobresia humilis	1
41	38.0859	100.354	alpine	Orobanchaceae	Euphrasia pectinata	1
41	38.0859	100.354	alpine	Ranunculaceae	Trollius ranunculoides	1
41	38.0859	100.354	alpine	Asteraceae	Taraxacum mongolicum	1
41	38.0859	100.354	alpine	Primulaceae	Glaux maritima	1
41	38.0859	100.354	alpine	Asteraceae	Saussurea pulchra	1
41	38.0859	100.354	alpine	Brassicaceae	Torularia humilis	1
41	38.0859	100.354	alpine	Fabaceae	Oxytropis kansuensis	1
41	38.0859	100.354	alpine	Cyperaceae	Carex agglomerata	1
41	38.0859	100.354	alpine	Asteraceae	Artemisia fulgens	1
41	38.0859	100.354	alpine	Polygonaceae	Polygonum macrophyllum	1
41	38.0859	100.354	alpine	Primulaceae	Primula nutans	1
41	38.0859	100.354	alpine	Gentianaceae	Gentianopsis paludosa	1
41	38.0859	100.354	alpine	Gentianaceae	Gentiana leucomelaena	1
41	38.0859	100.354	alpine	Gentianaceae	Halenia elliptica	1
41	38.0859	100.354	alpine	Juncaceae	Juncus leucanthus	1
41	38.0859	100.354	alpine	Polygonaceae	Rumex acetosa	1
41	38.0859	100.354	alpine	Gentianaceae	Gentiana futtereri	1
41	38.0859	100.354	alpine	Rosaceae	Potentilla fruticosa	1
41	38.0859	100.354	alpine	Salicaceae	Salix oritrepha	1
41	38.0859	100.354	alpine	Rosaceae	Spiraea alpina	1
42	33.0398	96.8626	alpine	Cyperaceae	Kobresia capillifolia	1
42	33.0398	96.8626	alpine	Cyperaceae	Kobresia humilis	1
42	33.0398	96.8626	alpine	Poaceae	Stipa purpurea	1
42	33.0398	96.8626	alpine	Cyperaceae	Scirpus setaceus	1
42	33.0398	96.8626	alpine	Polygonaceae	Polygonum viviparum	1
42	33.0398	96.8626	alpine	Polygonaceae	Polygonum macrophyllum	1
42	33.0398	96.8626	alpine	Ranunculaceae	Anemone trullifolia	1
42	33.0398	96.8626	alpine	Rosaceae	Potentilla multifida	1
42	33.0398	96.8626	alpine	Orobanchaceae	Euphrasia pectinata	1
42	33.0398	96.8626	alpine	Asteraceae	Saussurea pulchra	1
42	33.0398	96.8626	alpine	Cyperaceae	Carex scabrirostris	1
42	33.0398	96.8626	alpine	Gentianaceae	Gentiana straminea	1
42	33.0398	96.8626	alpine	Rosaceae	Potentilla discolor	1
42	33.0398	96.8626	alpine	Gentianaceae	Swertia mussotii	1
42	33.0398	96.8626	alpine	Lamiaceae	Lamiophlomis rotata	1
42	33.0398	96.8626	alpine	Caprifoliaceae	Morina nepalensis	1
42	33.0398	96.8626	alpine	Asteraceae	Ligularia virgaurea	1
42	33.0398	96.8626	alpine	Ranunculaceae	Thalictrum alpinum	1
42	33.0398	96.8626	alpine	Poaceae	Ptilagrostis dichotoma	1
42	33.0398	96.8626	alpine	Euphorbiaceae	Euphorbia pekinensis	1
42	33.0398	96.8626	alpine	Gentianaceae	Gentianopsis paludosa	1
42	33.0398	96.8626	alpine	Apiaceae	Carum carvi	1
42	33.0398	96.8626	alpine	Poaceae	Leymus secalinus	1
42	33.0398	96.8626	alpine	Poaceae	Deschampsia caespitosa	1
42	33.0398	96.8626	alpine	Lamiaceae	Salvia prattii	1
42	33.0398	96.8626	alpine	Fabaceae	Vicia ohwiana	1
42	33.0398	96.8626	alpine	Asteraceae	Leontopodium leontopodioides	1
42	33.0398	96.8626	alpine	Asteraceae	Ajania tenuifolia	1
42	33.0398	96.8626	alpine	Fabaceae	Astragalus licentianus	1
42	33.0398	96.8626	alpine	Gentianaceae	Gentiana futtereri	1
42	33.0398	96.8626	alpine	Phrymaceae	Lancea tibetica	1
42	33.0398	96.8626	alpine	Asteraceae	Saussurea hieracioides	1
42	33.0398	96.8626	alpine	Orobanchaceae	Pedicularis chenocephala	1
42	33.0398	96.8626	alpine	Asteraceae	Saussurea przewalskii	1
42	33.0398	96.8626	alpine	Apiaceae	Heracleum millefolium	1
42	33.0398	96.8626	alpine	Asteraceae	Aster lipskyi	1
42	33.0398	96.8626	alpine	Plantaginaceae	Plantago minuta	1
42	33.0398	96.8626	alpine	Poaceae	Elymus nutans	1
42	33.0398	96.8626	alpine	Amaryllidaceae	Allium prattii	1
42	33.0398	96.8626	alpine	Ranunculaceae	Ranunculus dielsianus	1
42	33.0398	96.8626	alpine	Geraniaceae	Geranium pylzowianum	1
42	33.0398	96.8626	alpine	Lamiaceae	Lagopsis supina	1
42	33.0398	96.8626	alpine	Poaceae	Poa annua	1
42	33.0398	96.8626	alpine	Fabaceae	Tibetia himalaica	1
42	33.0398	96.8626	alpine	Poaceae	Festuca ovina	1
42	33.0398	96.8626	alpine	Campanulaceae	Campanula aristata	1
42	33.0398	96.8626	alpine	Caryophyllaceae	Silene gracilicaulis	1
42	33.0398	96.8626	alpine	Asteraceae	Anaphalis lactea	1
42	33.0398	96.8626	alpine	Rosaceae	Sibiraea laevigata	1
42	33.0398	96.8626	alpine	Rosaceae	Potentilla fruticosa	1
42	33.0398	96.8626	alpine	Salicaceae	Salix qinghaiensis	1
42	33.0398	96.8626	alpine	Fabaceae	Caragana erinacea	1
43	33.0347	96.8372	alpine	Cyperaceae	Kobresia humilis	1
43	33.0347	96.8372	alpine	Cyperaceae	Kobresia capillifolia	1
43	33.0347	96.8372	alpine	Cyperaceae	Carex agglomerata	1
43	33.0347	96.8372	alpine	Polygonaceae	Rheum pumilum	1
43	33.0347	96.8372	alpine	Polygonaceae	Polygonum viviparum	1
43	33.0347	96.8372	alpine	Brassicaceae	Cardamine tangutorum	1
43	33.0347	96.8372	alpine	Asteraceae	Saussurea hieracioides	1
43	33.0347	96.8372	alpine	Ranunculaceae	Thalictrum alpinum	1
43	33.0347	96.8372	alpine	Ranunculaceae	Ranunculus dielsianus	1
43	33.0347	96.8372	alpine	Amaryllidaceae	Allium prattii	1
43	33.0347	96.8372	alpine	Gentianaceae	Gentiana futtereri	1
43	33.0347	96.8372	alpine	Poaceae	Festuca ovina	1
43	33.0347	96.8372	alpine	Papaveraceae	Corydalis pachycentra	1
43	33.0347	96.8372	alpine	Orobanchaceae	Pedicularis chenocephala	1
43	33.0347	96.8372	alpine	Ranunculaceae	Anemone trullifolia	1
43	33.0347	96.8372	alpine	Rosaceae	Potentilla discolor	1
43	33.0347	96.8372	alpine	Asteraceae	Ligularia virgaurea	1
43	33.0347	96.8372	alpine	Cyperaceae	Carex scabrirostris	1
43	33.0347	96.8372	alpine	Violaceae	Viola tuberifera	1
43	33.0347	96.8372	alpine	Fabaceae	Astragalus licentianus	1
43	33.0347	96.8372	alpine	Orobanchaceae	Euphrasia pectinata	1
43	33.0347	96.8372	alpine	Polygonaceae	Polygonum macrophyllum	1
43	33.0347	96.8372	alpine	Asteraceae	Leontopodium leontopodioides	1
43	33.0347	96.8372	alpine	Papaveraceae	Corydalis melanochlora	1
43	33.0347	96.8372	alpine	Apiaceae	Carum carvi	1
43	33.0347	96.8372	alpine	Asteraceae	Saussurea przewalskii	1
43	33.0347	96.8372	alpine	Apiaceae	Bupleurum triradiatum	1
43	33.0347	96.8372	alpine	Asteraceae	Artemisia demissa	1
43	33.0347	96.8372	alpine	Poaceae	Leymus secalinus	1
43	33.0347	96.8372	alpine	Brassicaceae	Draba nemorosa	1
43	33.0347	96.8372	alpine	Cyperaceae	Kobresia kansuensis	1
43	33.0347	96.8372	alpine	Cyperaceae	Kobresia macrantha	1
43	33.0347	96.8372	alpine	Poaceae	Elymus nutans	1
43	33.0347	96.8372	alpine	Poaceae	Poa annua	1
43	33.0347	96.8372	alpine	Poaceae	Stipa purpurea	1
43	33.0347	96.8372	alpine	Asteraceae	Ajania tenuifolia	1
43	33.0347	96.8372	alpine	Fabaceae	Pocockia ruthenia	1
43	33.0347	96.8372	alpine	Fabaceae	Oxytropis densa	1
43	33.0347	96.8372	alpine	Fabaceae	Astragalus hendersonii	1
43	33.0347	96.8372	alpine	Brassicaceae	Draba oreades	1
43	33.0347	96.8372	alpine	Orobanchaceae	Pedicularis trichoglossa	1
43	33.0347	96.8372	alpine	Polygonaceae	Polygonum alpinum	1
43	33.0347	96.8372	alpine	Gentianaceae	Gentiana squarrosa	1
43	33.0347	96.8372	alpine	Poaceae	Stipa purpurea	1
43	33.0347	96.8372	alpine	Orobanchaceae	Pedicularis kansuensis	1
43	33.0347	96.8372	alpine	Juncaceae	Juncus kangdingensis	1
43	33.0347	96.8372	alpine	Cyperaceae	Scirpus setaceus	1
43	33.0347	96.8372	alpine	Rosaceae	Potentilla multifida	1
43	33.0347	96.8372	alpine	Cyperaceae	Blysmus sinocompressus	1
43	33.0347	96.8372	alpine	Ericaceae	Rhododendron thymifolium	1
43	33.0347	96.8372	alpine	Rosaceae	Spiraea alpina	1
43	33.0347	96.8372	alpine	Rosaceae	Potentilla fruticosa	1
43	33.0347	96.8372	alpine	Caprifoliaceae	Lonicera anisocalyx	1
43	33.0347	96.8372	alpine	Fabaceae	Caragana erinacea	1
43	33.0347	96.8372	alpine	Salicaceae	Salix oritrepha	1
43	33.0347	96.8372	alpine	Caprifoliaceae	Lonicera hispida	1
44	33.048	96.8543	alpine	Cyperaceae	Kobresia kansuensis	1
44	33.048	96.8543	alpine	Cyperaceae	Kobresia macrantha	1
44	33.048	96.8543	alpine	Poaceae	Poa annua	1
44	33.048	96.8543	alpine	Fabaceae	Pocockia ruthenia	1
44	33.048	96.8543	alpine	Ranunculaceae	Anemone trullifolia	1
44	33.048	96.8543	alpine	Asteraceae	Ajania tenuifolia	1
44	33.048	96.8543	alpine	Asteraceae	Artemisia demissa	1
44	33.048	96.8543	alpine	Rosaceae	Potentilla discolor	1
44	33.048	96.8543	alpine	Asteraceae	Ligularia virgaurea	1
44	33.048	96.8543	alpine	Orobanchaceae	Pedicularis chenocephala	1
44	33.048	96.8543	alpine	Fabaceae	Oxytropis kansuensis	1
44	33.048	96.8543	alpine	Lamiaceae	Dracocephalum heterophyllum	1
44	33.048	96.8543	alpine	Asteraceae	Taraxacum mongolicum	1
44	33.048	96.8543	alpine	Caryophyllaceae	Arenaria przewalskii	1
44	33.048	96.8543	alpine	Violaceae	Viola tuberifera	1
44	33.048	96.8543	alpine	Poaceae	Festuca ovina	1
44	33.048	96.8543	alpine	Brassicaceae	Lepidium apetalum	1
44	33.048	96.8543	alpine	Caryophyllaceae	Silene gracilicaulis	1
44	33.048	96.8543	alpine	Poaceae	Leymus secalinus	1
44	33.048	96.8543	alpine	Poaceae	Elymus nutans	1
44	33.048	96.8543	alpine	Apiaceae	Bupleurum triradiatum	1
44	33.048	96.8543	alpine	Brassicaceae	Draba nemorosa	1
44	33.048	96.8543	alpine	Primulaceae	Glaux maritima	1
44	33.048	96.8543	alpine	Poaceae	Stipa purpurea	1
44	33.048	96.8543	alpine	Fabaceae	Oxytropis densa	1
44	33.048	96.8543	alpine	Asteraceae	Leontopodium leontopodioides	1
44	33.048	96.8543	alpine	Geraniaceae	Geranium pylzowianum	1
44	33.048	96.8543	alpine	Brassicaceae	Draba oreades	1
44	33.048	96.8543	alpine	Gentianaceae	Gentiana futtereri	1
44	33.048	96.8543	alpine	Phrymaceae	Lancea tibetica	1
44	33.048	96.8543	alpine	Caprifoliaceae	Morina kokonorica	1
44	33.048	96.8543	alpine	Fabaceae	Astragalus hendersonii	1
44	33.048	96.8543	alpine	Boraginaceae	Microula sikkimensis	1
44	33.048	96.8543	alpine	Polygonaceae	Rheum moorcroftianum	1
44	33.048	96.8543	alpine	Fabaceae	Tibetia himalaica	1
44	33.048	96.8543	alpine	Rosaceae	Spiraea myrtilloides	1
44	33.048	96.8543	alpine	Rosaceae	Potentilla fruticosa	1
45	33.0356	96.8456	alpine	Cyperaceae	Kobresia humilis	1
45	33.0356	96.8456	alpine	Cyperaceae	Kobresia robusta	1
45	33.0356	96.8456	alpine	Cyperaceae	Carex agglomerata	1
45	33.0356	96.8456	alpine	Polygonaceae	Polygonum viviparum	1
45	33.0356	96.8456	alpine	Polygonaceae	Polygonum macrophyllum	1
45	33.0356	96.8456	alpine	Asteraceae	Leontopodium leontopodioides	1
45	33.0356	96.8456	alpine	Polygonaceae	Polygonum alpinum	1
45	33.0356	96.8456	alpine	Ranunculaceae	Caltha scaposa	1
45	33.0356	96.8456	alpine	Ranunculaceae	Anemone trullifolia	1
45	33.0356	96.8456	alpine	Orobanchaceae	Pedicularis chenocephala	1
45	33.0356	96.8456	alpine	Rosaceae	Coluria longifolia	1
45	33.0356	96.8456	alpine	Cyperaceae	Scirpus setaceus	1
45	33.0356	96.8456	alpine	Gentianaceae	Gentiana futtereri	1
45	33.0356	96.8456	alpine	Gentianaceae	Gentiana squarrosa	1
45	33.0356	96.8456	alpine	Ranunculaceae	Aconitum tanguticum	1
45	33.0356	96.8456	alpine	Rosaceae	Potentilla discolor	1
45	33.0356	96.8456	alpine	Ranunculaceae	Thalictrum alpinum	1
45	33.0356	96.8456	alpine	Rosaceae	Potentilla multifida	1
45	33.0356	96.8456	alpine	Asteraceae	Saussurea hieracioides	1
45	33.0356	96.8456	alpine	Poaceae	Deschampsia caespitosa	1
45	33.0356	96.8456	alpine	Poaceae	Festuca ovina	1
45	33.0356	96.8456	alpine	Poaceae	Stipa purpurea	1
45	33.0356	96.8456	alpine	Juncaceae	Juncus leucanthus	1
45	33.0356	96.8456	alpine	Cyperaceae	Kobresia capillifolia	1
45	33.0356	96.8456	alpine	Lamiaceae	Lamiophlomis rotata	1
45	33.0356	96.8456	alpine	Amaryllidaceae	Allium cyaneum	1
45	33.0356	96.8456	alpine	Rosaceae	Potentilla anserina	1
45	33.0356	96.8456	alpine	Ranunculaceae	Ranunculus dielsianus	1
45	33.0356	96.8456	alpine	Poaceae	Elymus nutans	1
45	33.0356	96.8456	alpine	Brassicaceae	Cardamine tangutorum	1
45	33.0356	96.8456	alpine	Gentianaceae	Gentianopsis paludosa	1
45	33.0356	96.8456	alpine	Caryophyllaceae	Cerastium pusillum	1
45	33.0356	96.8456	alpine	Fabaceae	Astragalus licentianus	1
45	33.0356	96.8456	alpine	Celastraceae	Parnassia trinervis	1
45	33.0356	96.8456	alpine	Poaceae	Leymus secalinus	1
45	33.0356	96.8456	alpine	Polygonaceae	Rheum pumilum	1
45	33.0356	96.8456	alpine	Asteraceae	Ligularia virgaurea	1
45	33.0356	96.8456	alpine	Geraniaceae	Geranium pylzowianum	1
45	33.0356	96.8456	alpine	Asteraceae	Cremanthodium discoideum	1
45	33.0356	96.8456	alpine	Poaceae	Poa annua	1
45	33.0356	96.8456	alpine	Poaceae	Ptilagrostis dichotoma	1
45	33.0356	96.8456	alpine	Orobanchaceae	Euphrasia pectinata	1
45	33.0356	96.8456	alpine	Violaceae	Viola tuberifera	1
45	33.0356	96.8456	alpine	Asteraceae	Saussurea stella	1
45	33.0356	96.8456	alpine	Asteraceae	Taraxacum mongolicum	1
45	33.0356	96.8456	alpine	Gentianaceae	Swertia mussotii	1
45	33.0356	96.8456	alpine	Apiaceae	Carum carvi	1
45	33.0356	96.8456	alpine	Rosaceae	Potentilla fruticosa	1
45	33.0356	96.8456	alpine	Salicaceae	Salix oritrepha	1
45	33.0356	96.8456	alpine	Ericaceae	Rhododendron thymifolium	1
45	33.0356	96.8456	alpine	Rosaceae	Spiraea alpina	1
46	31.878	96.5858	alpine	Cyperaceae	Kobresia humilis	1
46	31.878	96.5858	alpine	Poaceae	Festuca ovina	1
46	31.878	96.5858	alpine	Polygonaceae	Polygonum macrophyllum	1
46	31.878	96.5858	alpine	Asteraceae	Saussurea pulchra	1
46	31.878	96.5858	alpine	Asteraceae	Ligularia virgaurea	1
46	31.878	96.5858	alpine	Rosaceae	Potentilla discolor	1
46	31.878	96.5858	alpine	Asteraceae	Leontopodium leontopodioides	1
46	31.878	96.5858	alpine	Fabaceae	Oxytropis kansuensis	1
46	31.878	96.5858	alpine	Phrymaceae	Lancea tibetica	1
46	31.878	96.5858	alpine	Geraniaceae	Geranium pylzowianum	1
46	31.878	96.5858	alpine	Fabaceae	Tibetia himalaica	1
46	31.878	96.5858	alpine	Polygonaceae	Rheum pumilum	1
46	31.878	96.5858	alpine	Cyperaceae	Scirpus setaceus	1
46	31.878	96.5858	alpine	Gentianaceae	Swertia mussotii	1
46	31.878	96.5858	alpine	Caryophyllaceae	Stellaria media	1
46	31.878	96.5858	alpine	Orobanchaceae	Euphrasia pectinata	1
46	31.878	96.5858	alpine	Ranunculaceae	Anemone trullifolia	1
46	31.878	96.5858	alpine	Gentianaceae	Gentiana futtereri	1
46	31.878	96.5858	alpine	Celastraceae	Parnassia palustris	1
46	31.878	96.5858	alpine	Cyperaceae	Carex qinghaiensis	1
46	31.878	96.5858	alpine	Ranunculaceae	Thalictrum alpinum	1
46	31.878	96.5858	alpine	Gentianaceae	Gentiana squarrosa	1
46	31.878	96.5858	alpine	Cyperaceae	Kobresia robusta	1
46	31.878	96.5858	alpine	Fabaceae	Astragalus licentianus	1
46	31.878	96.5858	alpine	Thymelaeaceae	Stellera chamaejasme	1
46	31.878	96.5858	alpine	Orobanchaceae	Pedicularis chenocephala	1
46	31.878	96.5858	alpine	Asteraceae	Saussurea hieracioides	1
46	31.878	96.5858	alpine	Gentianaceae	Gentianopsis paludosa	1
46	31.878	96.5858	alpine	Cyperaceae	Kobresia capillifolia	1
46	31.878	96.5858	alpine	Polygonaceae	Polygonum viviparum	1
46	31.878	96.5858	alpine	Ranunculaceae	Anemone rivularis	1
46	31.878	96.5858	alpine	Euphorbiaceae	Euphorbia pekinensis	1
46	31.878	96.5858	alpine	Caprifoliaceae	Morina nepalensis	1
46	31.878	96.5858	alpine	Poaceae	Leymus secalinus	1
46	31.878	96.5858	alpine	Poaceae	Stipa purpurea	1
46	31.878	96.5858	alpine	Asteraceae	Pyrethrum tatsienense	1
46	31.878	96.5858	alpine	Asteraceae	Anaphalis lactea	1
46	31.878	96.5858	alpine	Rosaceae	Sibiraea laevigata	1
46	31.878	96.5858	alpine	Salicaceae	Salix oritrepha	1
46	31.878	96.5858	alpine	Rosaceae	Potentilla fruticosa	1
46	31.878	96.5858	alpine	Rosaceae	Spiraea alpina	1
46	31.878	96.5858	alpine	Ericaceae	Rhododendron thymifolium	1
46	31.878	96.5858	alpine	Fabaceae	Caragana erinacea	1
47	32.8911	95.2987	alpine	Cyperaceae	Kobresia humilis	1
47	32.8911	95.2987	alpine	Cyperaceae	Scirpus setaceus	1
47	32.8911	95.2987	alpine	Polygonaceae	Polygonum viviparum	1
47	32.8911	95.2987	alpine	Ranunculaceae	Anemone imbricata	1
47	32.8911	95.2987	alpine	Orobanchaceae	Euphrasia pectinata	1
47	32.8911	95.2987	alpine	Rosaceae	Potentilla discolor	1
47	32.8911	95.2987	alpine	Rosaceae	Potentilla multifida	1
47	32.8911	95.2987	alpine	Asteraceae	Saussurea pulchra	1
47	32.8911	95.2987	alpine	Cyperaceae	Carex qinghaiensis	1
47	32.8911	95.2987	alpine	Polygonaceae	Rheum pumilum	1
47	32.8911	95.2987	alpine	Orobanchaceae	Pedicularis chenocephala	1
47	32.8911	95.2987	alpine	Gentianaceae	Swertia mussotii	1
47	32.8911	95.2987	alpine	Celastraceae	Parnassia palustris	1
47	32.8911	95.2987	alpine	Ranunculaceae	Thalictrum alpinum	1
47	32.8911	95.2987	alpine	Amaryllidaceae	Allium prattii	1
47	32.8911	95.2987	alpine	Asteraceae	Leontopodium leontopodioides	1
47	32.8911	95.2987	alpine	Violaceae	Viola tuberifera	1
47	32.8911	95.2987	alpine	Asteraceae	Taraxacum mongolicum	1
47	32.8911	95.2987	alpine	Euphorbiaceae	Euphorbia pekinensis	1
47	32.8911	95.2987	alpine	Gentianaceae	Gentiana futtereri	1
47	32.8911	95.2987	alpine	Poaceae	Stipa purpurea	1
47	32.8911	95.2987	alpine	Ranunculaceae	Caltha scaposa	1
47	32.8911	95.2987	alpine	Cyperaceae	Kobresia capillifolia	1
47	32.8911	95.2987	alpine	Bignoniaceae	Incarvillea sinensis	1
47	32.8911	95.2987	alpine	Rosaceae	Potentilla plumosa	1
47	32.8911	95.2987	alpine	Fabaceae	Astragalus licentianus	1
47	32.8911	95.2987	alpine	Gentianaceae	Gentiana straminea	1
47	32.8911	95.2987	alpine	Poaceae	Leymus secalinus	1
47	32.8911	95.2987	alpine	Poaceae	Poa annua	1
47	32.8911	95.2987	alpine	Fabaceae	Oxytropis densa	1
47	32.8911	95.2987	alpine	Gentianaceae	Gentianopsis paludosa	1
47	32.8911	95.2987	alpine	Brassicaceae	Torularia humilis	1
47	32.8911	95.2987	alpine	Fabaceae	Oxytropis ochrocephala	1
47	32.8911	95.2987	alpine	Caprifoliaceae	Morina nepalensis	1
47	32.8911	95.2987	alpine	Caprifoliaceae	Morina kokonorica	1
47	32.8911	95.2987	alpine	Polygonaceae	Polygonum macrophyllum	1
47	32.8911	95.2987	alpine	Asteraceae	Saussurea hieracioides	1
47	32.8911	95.2987	alpine	Orchidaceae	Herminium monorchis	1
47	32.8911	95.2987	alpine	Asteraceae	Aster lipskyi	1
47	32.8911	95.2987	alpine	Asteraceae	Anaphalis lactea	1
47	32.8911	95.2987	alpine	Brassicaceae	Draba nemorosa	1
47	32.8911	95.2987	alpine	Asteraceae	Saussurea haoi	1
47	32.8911	95.2987	alpine	Poaceae	Festuca ovina	1
47	32.8911	95.2987	alpine	Gentianaceae	Gentiana squarrosa	1
47	32.8911	95.2987	alpine	Iridaceae	Iris qinghainica	1
47	32.8911	95.2987	alpine	Campanulaceae	Adenophora stenanthina	1
47	32.8911	95.2987	alpine	Salicaceae	Salix oritrepha	1
47	32.8911	95.2987	alpine	Rosaceae	Sibiraea laevigata	1
47	32.8911	95.2987	alpine	Fabaceae	Caragana erinacea	1
47	32.8911	95.2987	alpine	Caprifoliaceae	Lonicera anisocalyx	1
47	32.8911	95.2987	alpine	Rosaceae	Potentilla fruticosa	1
48	33.3282	97.1169	alpine	Cyperaceae	Kobresia humilis	1
48	33.3282	97.1169	alpine	Cyperaceae	Scirpus setaceus	1
48	33.3282	97.1169	alpine	Cyperaceae	Kobresia capillifolia	1
48	33.3282	97.1169	alpine	Poaceae	Ptilagrostis dichotoma	1
48	33.3282	97.1169	alpine	Polygonaceae	Polygonum viviparum	1
48	33.3282	97.1169	alpine	Rosaceae	Potentilla discolor	1
48	33.3282	97.1169	alpine	Ranunculaceae	Anemone trullifolia	1
48	33.3282	97.1169	alpine	Orobanchaceae	Euphrasia pectinata	1
48	33.3282	97.1169	alpine	Polygonaceae	Rheum pumilum	1
48	33.3282	97.1169	alpine	Papaveraceae	Corydalis dasyptera	1
48	33.3282	97.1169	alpine	Gentianaceae	Gentiana squarrosa	1
48	33.3282	97.1169	alpine	Asteraceae	Leontopodium leontopodioides	1
48	33.3282	97.1169	alpine	Euphorbiaceae	Euphorbia pekinensis	1
48	33.3282	97.1169	alpine	Rosaceae	Potentilla multifida	1
48	33.3282	97.1169	alpine	Amaryllidaceae	Allium cyaneum	1
48	33.3282	97.1169	alpine	Caprifoliaceae	Morina nepalensis	1
48	33.3282	97.1169	alpine	Poaceae	Festuca ovina	1
48	33.3282	97.1169	alpine	Asteraceae	Anaphalis lactea	1
48	33.3282	97.1169	alpine	Poaceae	Leymus secalinus	1
48	33.3282	97.1169	alpine	Gentianaceae	Swertia mussotii	1
48	33.3282	97.1169	alpine	Fabaceae	Tibetia himalaica	1
48	33.3282	97.1169	alpine	Brassicaceae	Cardamine tangutorum	1
48	33.3282	97.1169	alpine	Ranunculaceae	Thalictrum alpinum	1
48	33.3282	97.1169	alpine	Amaryllidaceae	Allium carolinianum	1
48	33.3282	97.1169	alpine	Violaceae	Viola tuberifera	1
48	33.3282	97.1169	alpine	Polygonaceae	Polygonum macrophyllum	1
48	33.3282	97.1169	alpine	Fabaceae	Oxytropis kansuensis	1
48	33.3282	97.1169	alpine	Asteraceae	Aster lipskyi	1
48	33.3282	97.1169	alpine	Asteraceae	Saussurea stella	1
48	33.3282	97.1169	alpine	Campanulaceae	Adenophora stenanthina	1
48	33.3282	97.1169	alpine	Asteraceae	Saussurea przewalskii	1
48	33.3282	97.1169	alpine	Asteraceae	Saussurea pulchra	1
48	33.3282	97.1169	alpine	Poaceae	Deschampsia koelerioides	1
48	33.3282	97.1169	alpine	Orobanchaceae	Pedicularis chenocephala	1
48	33.3282	97.1169	alpine	Ranunculaceae	Anemone imbricata	1
48	33.3282	97.1169	alpine	Gentianaceae	Swertia bifolia	1
48	33.3282	97.1169	alpine	Papaveraceae	Corydalis melanochlora	1
48	33.3282	97.1169	alpine	Asteraceae	Saussurea hieracioides	1
48	33.3282	97.1169	alpine	Fabaceae	Astragalus licentianus	1
48	33.3282	97.1169	alpine	Cyperaceae	Carex qinghaiensis	1
48	33.3282	97.1169	alpine	Ranunculaceae	Ranunculus dielsianus	1
48	33.3282	97.1169	alpine	Ericaceae	Rhododendron thymifolium	1
48	33.3282	97.1169	alpine	Rosaceae	Potentilla fruticosa	1
48	33.3282	97.1169	alpine	Fabaceae	Caragana erinacea	1
48	33.3282	97.1169	alpine	Salicaceae	Salix oritrepha	1
48	33.3282	97.1169	alpine	Rosaceae	Potentilla glabra	1
48	33.3282	97.1169	alpine	Rosaceae	Spiraea alpina	1
49	33.3221	97.1208	alpine	Cyperaceae	Kobresia robusta	1
49	33.3221	97.1208	alpine	Cyperaceae	Kobresia humilis	1
49	33.3221	97.1208	alpine	Cyperaceae	Carex qinghaiensis	1
49	33.3221	97.1208	alpine	Poaceae	Festuca ovina	1
49	33.3221	97.1208	alpine	Polygonaceae	Polygonum viviparum	1
49	33.3221	97.1208	alpine	Polygonaceae	Polygonum macrophyllum	1
49	33.3221	97.1208	alpine	Polygonaceae	Rheum pumilum	1
49	33.3221	97.1208	alpine	Polygonaceae	Polygonum alpinum	1
49	33.3221	97.1208	alpine	Asteraceae	Leontopodium leontopodioides	1
49	33.3221	97.1208	alpine	Gentianaceae	Gentiana squarrosa	1
49	33.3221	97.1208	alpine	Ranunculaceae	Thalictrum alpinum	1
49	33.3221	97.1208	alpine	Fabaceae	Astragalus licentianus	1
49	33.3221	97.1208	alpine	Orobanchaceae	Pedicularis chenocephala	1
49	33.3221	97.1208	alpine	Asteraceae	Pyrethrum tatsienense	1
49	33.3221	97.1208	alpine	Juncaceae	Juncus leucanthus	1
49	33.3221	97.1208	alpine	Violaceae	Viola tuberifera	1
49	33.3221	97.1208	alpine	Papaveraceae	Corydalis melanochlora	1
49	33.3221	97.1208	alpine	Asteraceae	Saussurea pulchra	1
49	33.3221	97.1208	alpine	Asteraceae	Saussurea przewalskii	1
49	33.3221	97.1208	alpine	Brassicaceae	Draba nemorosa	1
49	33.3221	97.1208	alpine	Orobanchaceae	Euphrasia pectinata	1
49	33.3221	97.1208	alpine	Celastraceae	Parnassia palustris	1
49	33.3221	97.1208	alpine	Ranunculaceae	Aconitum tanguticum	1
49	33.3221	97.1208	alpine	Asteraceae	Saussurea stella	1
49	33.3221	97.1208	alpine	Poaceae	Ptilagrostis dichotoma	1
49	33.3221	97.1208	alpine	Asteraceae	Soroseris gillii	1
49	33.3221	97.1208	alpine	Rosaceae	Potentilla discolor	1
49	33.3221	97.1208	alpine	Brassicaceae	Cardamine tangutorum	1
49	33.3221	97.1208	alpine	Gentianaceae	Gentiana siphonantha	1
49	33.3221	97.1208	alpine	Cyperaceae	Kobresia capillifolia	1
49	33.3221	97.1208	alpine	Salicaceae	Salix oritrepha	1
49	33.3221	97.1208	alpine	Ericaceae	Rhododendron thymifolium	1
49	33.3221	97.1208	alpine	Fabaceae	Caragana erinacea	1
50	33.3554	96.988	alpine	Cyperaceae	Kobresia kansuensis	1
50	33.3554	96.988	alpine	Poaceae	Poa annua	1
50	33.3554	96.988	alpine	Cyperaceae	Carex qinghaiensis	1
50	33.3554	96.988	alpine	Poaceae	Deschampsia koelerioides	1
50	33.3554	96.988	alpine	Ranunculaceae	Anemone trullifolia	1
50	33.3554	96.988	alpine	Ranunculaceae	Anemone rivularis	1
50	33.3554	96.988	alpine	Gentianaceae	Gentiana straminea	1
50	33.3554	96.988	alpine	Caprifoliaceae	Morina kokonorica	1
50	33.3554	96.988	alpine	Gentianaceae	Swertia mussotii	1
50	33.3554	96.988	alpine	Asteraceae	Leontopodium leontopodioides	1
50	33.3554	96.988	alpine	Orobanchaceae	Pedicularis chenocephala	1
50	33.3554	96.988	alpine	Ranunculaceae	Aquilegia viridiflora	1
50	33.3554	96.988	alpine	Papaveraceae	Corydalis melanochlora	1
50	33.3554	96.988	alpine	Gentianaceae	Gentiana squarrosa	1
50	33.3554	96.988	alpine	Fabaceae	Astragalus licentianus	1
50	33.3554	96.988	alpine	Orchidaceae	Herminium monorchis	1
50	33.3554	96.988	alpine	Rosaceae	Potentilla discolor	1
50	33.3554	96.988	alpine	Poaceae	Festuca ovina	1
50	33.3554	96.988	alpine	Gentianaceae	Gentianopsis paludosa	1
50	33.3554	96.988	alpine	Poaceae	Ptilagrostis dichotoma	1
50	33.3554	96.988	alpine	Thymelaeaceae	Stellera chamaejasme	1
50	33.3554	96.988	alpine	Geraniaceae	Geranium pylzowianum	1
50	33.3554	96.988	alpine	Rosaceae	Potentilla anserina	1
50	33.3554	96.988	alpine	Poaceae	Elymus nutans	1
50	33.3554	96.988	alpine	Asteraceae	Artemisia hedinii	1
50	33.3554	96.988	alpine	Ranunculaceae	Clematis tangutica	1
50	33.3554	96.988	alpine	Asteraceae	Gerbera jamesonii	1
50	33.3554	96.988	alpine	Fabaceae	Pocockia ruthenia	1
50	33.3554	96.988	alpine	Caryophyllaceae	Silene gracilicaulis	1
50	33.3554	96.988	alpine	Caryophyllaceae	Stellaria media	1
50	33.3554	96.988	alpine	Campanulaceae	Adenophora stenanthina	1
50	33.3554	96.988	alpine	Polygonaceae	Polygonum macrophyllum	1
50	33.3554	96.988	alpine	Fabaceae	Oxytropis kansuensis	1
50	33.3554	96.988	alpine	Poaceae	Koeleria cristata	1
50	33.3554	96.988	alpine	Brassicaceae	Draba nemorosa	1
50	33.3554	96.988	alpine	Cyperaceae	Kobresia humilis	1
50	33.3554	96.988	alpine	Euphorbiaceae	Euphorbia pekinensis	1
50	33.3554	96.988	alpine	Fabaceae	Tibetia himalaica	1
50	33.3554	96.988	alpine	Rosaceae	Potentilla multifida	1
50	33.3554	96.988	alpine	Phrymaceae	Lancea tibetica	1
50	33.3554	96.988	alpine	Rosaceae	Potentilla bifurca	1
50	33.3554	96.988	alpine	Apiaceae	Bupleurum triradiatum	1
50	33.3554	96.988	alpine	Rosaceae	Spiraea myrtilloides	1
50	33.3554	96.988	alpine	Caprifoliaceae	Lonicera anisocalyx	1
50	33.3554	96.988	alpine	Rosaceae	Potentilla glabra	1
50	33.3554	96.988	alpine	Berberidaceae	Berberis diaphana	1
50	33.3554	96.988	alpine	Caprifoliaceae	Lonicera hispida	1
50	33.3554	96.988	alpine	Rosaceae	Potentilla fruticosa	1
51	37.1342	99.5236	alpine	Poaceae	Elymus nutans	1
51	37.1342	99.5236	alpine	Poaceae	Poa annua	1
51	37.1342	99.5236	alpine	Asteraceae	Heteropappus altaicus	1
51	37.1342	99.5236	alpine	Rosaceae	Potentilla bifurca	1
51	37.1342	99.5236	alpine	Rosaceae	Potentilla multifida	1
51	37.1342	99.5236	alpine	Asteraceae	Artemisia demissa	1
51	37.1342	99.5236	alpine	Rosaceae	Potentilla anserina	1
51	37.1342	99.5236	alpine	Asteraceae	Taraxacum mongolicum	1
51	37.1342	99.5236	alpine	Gentianaceae	Swertia mussotii	1
51	37.1342	99.5236	alpine	Gentianaceae	Gentiana straminea	1
51	37.1342	99.5236	alpine	Gentianaceae	Gentianopsis paludosa	1
51	37.1342	99.5236	alpine	Violaceae	Viola kunawarensis	1
51	37.1342	99.5236	alpine	Gentianaceae	Gentiana futtereri	1
51	37.1342	99.5236	alpine	Phrymaceae	Lancea tibetica	1
51	37.1342	99.5236	alpine	Plantaginaceae	Plantago minuta	1
51	37.1342	99.5236	alpine	Brassicaceae	Draba nemorosa	1
51	37.1342	99.5236	alpine	Cyperaceae	Kobresia macrantha	1
51	37.1342	99.5236	alpine	Cyperaceae	Kobresia kansuensis	1
51	37.1342	99.5236	alpine	Orchidaceae	Herminium monorchis	1
51	37.1342	99.5236	alpine	Asteraceae	Scorzonera curvata	1
51	37.1342	99.5236	alpine	Ranunculaceae	Clematis tangutica	1
51	37.1342	99.5236	alpine	Fabaceae	Astragalus licentianus	1
51	37.1342	99.5236	alpine	Rosaceae	Sibbaldia adpressa	1
51	37.1342	99.5236	alpine	Apiaceae	Bupleurum triradiatum	1
51	37.1342	99.5236	alpine	Caryophyllaceae	Silene aprica	1
51	37.1342	99.5236	alpine	Apiaceae	Daucus carota	1
51	37.1342	99.5236	alpine	Amaryllidaceae	Allium przewalskianum	1
51	37.1342	99.5236	alpine	Asteraceae	Ajania tenuifolia	1
51	37.1342	99.5236	alpine	Asteraceae	Anaphalis lactea	1
51	37.1342	99.5236	alpine	Thymelaeaceae	Stellera chamaejasme	1
51	37.1342	99.5236	alpine	Fabaceae	Oxytropis falcata	1
51	37.1342	99.5236	alpine	Fabaceae	Oxytropis deflexa	1
51	37.1342	99.5236	alpine	Celastraceae	Parnassia trinervis	1
51	37.1342	99.5236	alpine	Amaryllidaceae	Allium carolinianum	1
51	37.1342	99.5236	alpine	Fabaceae	Oxytropis kansuensis	1
51	37.1342	99.5236	alpine	Poaceae	Stipa purpurea	1
51	37.1342	99.5236	alpine	Fabaceae	Thermopsis przewalskii	1
51	37.1342	99.5236	alpine	Asteraceae	Scorzonera pseudodivaricata	1
51	37.1342	99.5236	alpine	Tamaricaceae	Myricaria squamosa	1
51	37.1342	99.5236	alpine	Rosaceae	Potentilla glabra	1
52	37.1733	99.1596	alpine	Cyperaceae	Kobresia humilis	1
52	37.1733	99.1596	alpine	Cyperaceae	Kobresia capillifolia	1
52	37.1733	99.1596	alpine	Poaceae	Ptilagrostis dichotoma	1
52	37.1733	99.1596	alpine	Cyperaceae	Carex atrofusca	1
52	37.1733	99.1596	alpine	Poaceae	Poa annua	1
52	37.1733	99.1596	alpine	Poaceae	Festuca ovina	1
52	37.1733	99.1596	alpine	Asteraceae	Ligularia virgaurea	1
52	37.1733	99.1596	alpine	Ranunculaceae	Thalictrum alpinum	1
52	37.1733	99.1596	alpine	Gentianaceae	Swertia przewalskii	1
52	37.1733	99.1596	alpine	Orobanchaceae	Pedicularis chenocephala	1
52	37.1733	99.1596	alpine	Poaceae	Leymus secalinus	1
52	37.1733	99.1596	alpine	Poaceae	Elymus nutans	1
52	37.1733	99.1596	alpine	Celastraceae	Parnassia palustris	1
52	37.1733	99.1596	alpine	Gentianaceae	Gentiana futtereri	1
52	37.1733	99.1596	alpine	Polygonaceae	Polygonum viviparum	1
52	37.1733	99.1596	alpine	Asteraceae	Saussurea hieracioides	1
52	37.1733	99.1596	alpine	Violaceae	Viola tuberifera	1
52	37.1733	99.1596	alpine	Polygonaceae	Rheum pumilum	1
52	37.1733	99.1596	alpine	Asteraceae	Aster lipskyi	1
52	37.1733	99.1596	alpine	Apiaceae	Notopterygium incisum	1
52	37.1733	99.1596	alpine	Asteraceae	Saussurea pulchra	1
52	37.1733	99.1596	alpine	Asteraceae	Leontopodium leontopodioides	1
52	37.1733	99.1596	alpine	Rosaceae	Potentilla discolor	1
52	37.1733	99.1596	alpine	Salicaceae	Salix oritrepha	1
52	37.1733	99.1596	alpine	Fabaceae	Caragana erinacea	1
52	37.1733	99.1596	alpine	Rosaceae	Potentilla parvifolia	1
53	37.5284	99.3244	alpine	Cyperaceae	Kobresia humilis	1
53	37.5284	99.3244	alpine	Poaceae	Ptilagrostis dichotoma	1
53	37.5284	99.3244	alpine	Poaceae	Elymus nutans	1
53	37.5284	99.3244	alpine	Polygonaceae	Polygonum viviparum	1
53	37.5284	99.3244	alpine	Rosaceae	Potentilla discolor	1
53	37.5284	99.3244	alpine	Phrymaceae	Lancea tibetica	1
53	37.5284	99.3244	alpine	Violaceae	Viola tuberifera	1
53	37.5284	99.3244	alpine	Polygonaceae	Rheum pumilum	1
53	37.5284	99.3244	alpine	Gentianaceae	Gentiana futtereri	1
53	37.5284	99.3244	alpine	Juncaceae	Juncus leucanthus	1
53	37.5284	99.3244	alpine	Asteraceae	Ligularia virgaurea	1
53	37.5284	99.3244	alpine	Ranunculaceae	Ranunculus japonicus	1
53	37.5284	99.3244	alpine	Asteraceae	Leontopodium leontopodioides	1
53	37.5284	99.3244	alpine	Cyperaceae	Kobresia capillifolia	1
53	37.5284	99.3244	alpine	Asteraceae	Saussurea pulchra	1
53	37.5284	99.3244	alpine	Brassicaceae	Torularia humilis	1
53	37.5284	99.3244	alpine	Cyperaceae	Carex atrofusca	1
53	37.5284	99.3244	alpine	Poaceae	Poa annua	1
53	37.5284	99.3244	alpine	Poaceae	Deschampsia koelerioides	1
53	37.5284	99.3244	alpine	Ranunculaceae	Thalictrum alpinum	1
53	37.5284	99.3244	alpine	Orobanchaceae	Pedicularis chenocephala	1
53	37.5284	99.3244	alpine	Saxifragaceae	Saxifraga montanella	1
53	37.5284	99.3244	alpine	Fabaceae	Oxytropis kansuensis	1
53	37.5284	99.3244	alpine	Asteraceae	Anaphalis lactea	1
53	37.5284	99.3244	alpine	Gentianaceae	Swertia bifolia	1
53	37.5284	99.3244	alpine	Poaceae	Festuca ovina	1
53	37.5284	99.3244	alpine	Rosaceae	Potentilla anserina	1
53	37.5284	99.3244	alpine	Rosaceae	Potentilla fruticosa	1
53	37.5284	99.3244	alpine	Salicaceae	Salix oritrepha	1
54	37.5273	99.3252	alpine	Cyperaceae	Kobresia capillifolia	1
54	37.5273	99.3252	alpine	Poaceae	Ptilagrostis dichotoma	1
54	37.5273	99.3252	alpine	Poaceae	Elymus nutans	1
54	37.5273	99.3252	alpine	Poaceae	Poa annua	1
54	37.5273	99.3252	alpine	Polygonaceae	Polygonum viviparum	1
54	37.5273	99.3252	alpine	Rosaceae	Potentilla discolor	1
54	37.5273	99.3252	alpine	Asteraceae	Saussurea przewalskii	1
54	37.5273	99.3252	alpine	Asteraceae	Anaphalis lactea	1
54	37.5273	99.3252	alpine	Asteraceae	Ajania tenuifolia	1
54	37.5273	99.3252	alpine	Polygonaceae	Rheum pumilum	1
54	37.5273	99.3252	alpine	Fabaceae	Oxytropis kansuensis	1
54	37.5273	99.3252	alpine	Brassicaceae	Draba nemorosa	1
54	37.5273	99.3252	alpine	Cyperaceae	Carex qinghaiensis	1
54	37.5273	99.3252	alpine	Ranunculaceae	Thalictrum alpinum	1
54	37.5273	99.3252	alpine	Cyperaceae	Kobresia humilis	1
54	37.5273	99.3252	alpine	Celastraceae	Parnassia palustris	1
54	37.5273	99.3252	alpine	Gentianaceae	Gentiana futtereri	1
54	37.5273	99.3252	alpine	Rosaceae	Potentilla multifida	1
54	37.5273	99.3252	alpine	Papaveraceae	Corydalis melanochlora	1
54	37.5273	99.3252	alpine	Orobanchaceae	Pedicularis chenocephala	1
54	37.5273	99.3252	alpine	Cyperaceae	Carex atrofusca	1
54	37.5273	99.3252	alpine	Asteraceae	Aster lipskyi	1
54	37.5273	99.3252	alpine	Asteraceae	Leontopodium leontopodioides	1
54	37.5273	99.3252	alpine	Caryophyllaceae	Silene gracilicaulis	1
54	37.5273	99.3252	alpine	Violaceae	Viola tuberifera	1
54	37.5273	99.3252	alpine	Poaceae	Deschampsia koelerioides	1
54	37.5273	99.3252	alpine	Ranunculaceae	Ranunculus japonicus	1
54	37.5273	99.3252	alpine	Fabaceae	Caragana erinacea	1
54	37.5273	99.3252	alpine	Rosaceae	Potentilla fruticosa	1
55	36.9576	98.8604	alpine	Cyperaceae	Kobresia humilis	1
55	36.9576	98.8604	alpine	Poaceae	Poa annua	1
55	36.9576	98.8604	alpine	Poaceae	Festuca ovina	1
55	36.9576	98.8604	alpine	Gentianaceae	Gentiana straminea	1
55	36.9576	98.8604	alpine	Asteraceae	Leontopodium leontopodioides	1
55	36.9576	98.8604	alpine	Gentianaceae	Comastoma pulmonarium	1
55	36.9576	98.8604	alpine	Phrymaceae	Lancea tibetica	1
55	36.9576	98.8604	alpine	Rosaceae	Potentilla multifida	1
55	36.9576	98.8604	alpine	Fabaceae	Oxytropis glabra	1
55	36.9576	98.8604	alpine	Cyperaceae	Kobresia capillifolia	1
55	36.9576	98.8604	alpine	Brassicaceae	Draba nemorosa	1
55	36.9576	98.8604	alpine	Amaryllidaceae	Allium cyaneum	1
55	36.9576	98.8604	alpine	Rosaceae	Potentilla discolor	1
55	36.9576	98.8604	alpine	Orobanchaceae	Pedicularis chenocephala	1
55	36.9576	98.8604	alpine	Gentianaceae	Lomatogonium macranthum	1
55	36.9576	98.8604	alpine	Poaceae	Elymus nutans	1
55	36.9576	98.8604	alpine	Rosaceae	Sibbaldia procumbens	1
55	36.9576	98.8604	alpine	Gentianaceae	Gentianopsis paludosa	1
55	36.9576	98.8604	alpine	Poaceae	Ptilagrostis dichotoma	1
55	36.9576	98.8604	alpine	Asteraceae	Taraxacum mongolicum	1
55	36.9576	98.8604	alpine	Ranunculaceae	Aquilegia viridiflora	1
55	36.9576	98.8604	alpine	Gentianaceae	Gentiana futtereri	1
55	36.9576	98.8604	alpine	Asteraceae	Anaphalis lactea	1
55	36.9576	98.8604	alpine	Asteraceae	Ajania tenuifolia	1
55	36.9576	98.8604	alpine	Asteraceae	Artemisia demissa	1
55	36.9576	98.8604	alpine	Fabaceae	Oxytropis kansuensis	1
55	36.9576	98.8604	alpine	Ranunculaceae	Thalictrum alpinum	1
55	36.9576	98.8604	alpine	Caryophyllaceae	Silene gracilicaulis	1
55	36.9576	98.8604	alpine	Cyperaceae	Kobresia macrantha	1
55	36.9576	98.8604	alpine	Polygonaceae	Polygonum alpinum	1
55	36.9576	98.8604	alpine	Rosaceae	Potentilla parvifolia	1
56	36.3728	101.574	alpine	Cyperaceae	Kobresia humilis	1
56	36.3728	101.574	alpine	Poaceae	Poa annua	1
56	36.3728	101.574	alpine	Polygonaceae	Polygonum viviparum	1
56	36.3728	101.574	alpine	Polygonaceae	Rheum pumilum	1
56	36.3728	101.574	alpine	Rosaceae	Fragaria gracilis	1
56	36.3728	101.574	alpine	Asteraceae	Leontopodium leontopodioides	1
56	36.3728	101.574	alpine	Rosaceae	Sibbaldia procumbens	1
56	36.3728	101.574	alpine	Asteraceae	Ajania tenuifolia	1
56	36.3728	101.574	alpine	Fabaceae	Astragalus licentianus	1
56	36.3728	101.574	alpine	Asteraceae	Artemisia fulgens	1
56	36.3728	101.574	alpine	Orobanchaceae	Pedicularis chenocephala	1
56	36.3728	101.574	alpine	Onagraceae	Epilobium hirsutum	1
56	36.3728	101.574	alpine	Brassicaceae	Cardamine tangutorum	1
56	36.3728	101.574	alpine	Asteraceae	Saussurea hieracioides	1
56	36.3728	101.574	alpine	Papaveraceae	Meconopsis quintuplinervia	1
56	36.3728	101.574	alpine	Rosaceae	Rubus irritans	1
56	36.3728	101.574	alpine	Brassicaceae	Thlaspi arvense	1
56	36.3728	101.574	alpine	Poaceae	Stipa purpurea	1
56	36.3728	101.574	alpine	Asteraceae	Anaphalis lactea	1
56	36.3728	101.574	alpine	Gentianaceae	Gentiana futtereri	1
56	36.3728	101.574	alpine	Gentianaceae	Swertia mussotii	1
56	36.3728	101.574	alpine	Gentianaceae	Gentianopsis paludosa	1
56	36.3728	101.574	alpine	Juncaceae	Juncus leucanthus	1
56	36.3728	101.574	alpine	Poaceae	Elymus nutans	1
56	36.3728	101.574	alpine	Apiaceae	Notopterygium incisum	1
56	36.3728	101.574	alpine	Ericaceae	Rhododendron thymifolium	1
56	36.3728	101.574	alpine	Rosaceae	Potentilla fruticosa	1
56	36.3728	101.574	alpine	Fabaceae	Caragana erinacea	1
56	36.3728	101.574	alpine	Salicaceae	Salix oritrepha	1
56	36.3728	101.574	alpine	Ericaceae	Rhododendron anthopogonoides	1
56	36.3728	101.574	alpine	Rosaceae	Potentilla glabra	1
56	36.3728	101.574	alpine	Rosaceae	Spiraea alpina	1
57	36.2749	101.962	alpine	Cyperaceae	Kobresia humilis	1
57	36.2749	101.962	alpine	Poaceae	Poa annua	1
57	36.2749	101.962	alpine	Poaceae	Elymus nutans	1
57	36.2749	101.962	alpine	Poaceae	Koeleria cristata	1
57	36.2749	101.962	alpine	Geraniaceae	Geranium pylzowianum	1
57	36.2749	101.962	alpine	Orobanchaceae	Pedicularis chenocephala	1
57	36.2749	101.962	alpine	Gentianaceae	Halenia elliptica	1
57	36.2749	101.962	alpine	Gentianaceae	Gentiana futtereri	1
57	36.2749	101.962	alpine	Rosaceae	Potentilla discolor	1
57	36.2749	101.962	alpine	Violaceae	Viola tuberifera	1
57	36.2749	101.962	alpine	Celastraceae	Parnassia palustris	1
57	36.2749	101.962	alpine	Ranunculaceae	Thalictrum alpinum	1
57	36.2749	101.962	alpine	Phrymaceae	Lancea tibetica	1
57	36.2749	101.962	alpine	Ranunculaceae	Anemone trullifolia	1
57	36.2749	101.962	alpine	Polygonaceae	Polygonum viviparum	1
57	36.2749	101.962	alpine	Poaceae	Stipa purpurea	1
57	36.2749	101.962	alpine	Ranunculaceae	Ranunculus dielsianus	1
57	36.2749	101.962	alpine	Rosaceae	Fragaria gracilis	1
57	36.2749	101.962	alpine	Asteraceae	Leontopodium leontopodioides	1
57	36.2749	101.962	alpine	Fabaceae	Astragalus licentianus	1
57	36.2749	101.962	alpine	Gentianaceae	Gentianopsis paludosa	1
57	36.2749	101.962	alpine	Ranunculaceae	Anemone demissa	1
57	36.2749	101.962	alpine	Euphorbiaceae	Euphorbia pekinensis	1
57	36.2749	101.962	alpine	Asteraceae	Taraxacum mongolicum	1
57	36.2749	101.962	alpine	Asteraceae	Saussurea hieracioides	1
57	36.2749	101.962	alpine	Asteraceae	Ligularia virgaurea	1
57	36.2749	101.962	alpine	Apiaceae	Bupleurum triradiatum	1
57	36.2749	101.962	alpine	Asteraceae	Aster lipskyi	1
57	36.2749	101.962	alpine	Poaceae	Leymus secalinus	1
57	36.2749	101.962	alpine	Poaceae	Helictotrichon tibeticum	1
57	36.2749	101.962	alpine	Gentianaceae	Swertia mussotii	1
57	36.2749	101.962	alpine	Ranunculaceae	Anemone rivularis	1
57	36.2749	101.962	alpine	Lamiaceae	Salvia roborowskii	1
57	36.2749	101.962	alpine	Plantaginaceae	Plantago minuta	1
57	36.2749	101.962	alpine	Ranunculaceae	Ranunculus tanguticus	1
57	36.2749	101.962	alpine	Asteraceae	Artemisia demissa	1
57	36.2749	101.962	alpine	Boraginaceae	Microula sikkimensis	1
57	36.2749	101.962	alpine	Ranunculaceae	Ranunculus japonicus	1
57	36.2749	101.962	alpine	Fabaceae	Oxytropis kansuensis	1
57	36.2749	101.962	alpine	Rosaceae	Potentilla anserina	1
57	36.2749	101.962	alpine	Asteraceae	Anaphalis lactea	1
57	36.2749	101.962	alpine	Orobanchaceae	Euphrasia pectinata	1
57	36.2749	101.962	alpine	Cyperaceae	Scirpus setaceus	1
57	36.2749	101.962	alpine	Caryophyllaceae	Cerastium pusillum	1
57	36.2749	101.962	alpine	Fabaceae	Caragana tangutica	1
57	36.2749	101.962	alpine	Rosaceae	Potentilla fruticosa	1
58	37.0006	102.13	alpine	Cyperaceae	Kobresia humilis	1
58	37.0006	102.13	alpine	Polygonaceae	Polygonum viviparum	1
58	37.0006	102.13	alpine	Brassicaceae	Cardamine tangutorum	1
58	37.0006	102.13	alpine	Apiaceae	Notopterygium incisum	1
58	37.0006	102.13	alpine	Asteraceae	Saussurea hieracioides	1
58	37.0006	102.13	alpine	Polygonaceae	Rheum pumilum	1
58	37.0006	102.13	alpine	Onagraceae	Epilobium hirsutum	1
58	37.0006	102.13	alpine	Violaceae	Viola tuberifera	1
58	37.0006	102.13	alpine	Papaveraceae	Meconopsis quintuplinervia	1
58	37.0006	102.13	alpine	Poaceae	Poa annua	1
58	37.0006	102.13	alpine	Asteraceae	Anaphalis lactea	1
58	37.0006	102.13	alpine	Asteraceae	Leontopodium leontopodioides	1
58	37.0006	102.13	alpine	Fabaceae	Astragalus licentianus	1
58	37.0006	102.13	alpine	Ericaceae	Rhododendron capitatum	1
58	37.0006	102.13	alpine	Ericaceae	Rhododendron thymifolium	1
58	37.0006	102.13	alpine	Salicaceae	Salix oritrepha	1
58	37.0006	102.13	alpine	Rosaceae	Potentilla fruticosa	1
58	37.0006	102.13	alpine	Rosaceae	Spiraea alpina	1
58	37.0006	102.13	alpine	Caprifoliaceae	Lonicera anisocalyx	1
58	37.0006	102.13	alpine	Thymelaeaceae	Daphne tangutica	1
59	37.2885	101.43	alpine	Polygonaceae	Polygonum viviparum	1
59	37.2885	101.43	alpine	Cyperaceae	Carex qinghaiensis	1
59	37.2885	101.43	alpine	Violaceae	Viola tuberifera	1
59	37.2885	101.43	alpine	Fabaceae	Astragalus licentianus	1
59	37.2885	101.43	alpine	Orobanchaceae	Pedicularis longiflora	1
59	37.2885	101.43	alpine	Asteraceae	Ligularia virgaurea	1
59	37.2885	101.43	alpine	Brassicaceae	Cardamine tangutorum	1
59	37.2885	101.43	alpine	Rosaceae	Potentilla anserina	1
59	37.2885	101.43	alpine	Asteraceae	Saussurea hieracioides	1
59	37.2885	101.43	alpine	Poaceae	Poa annua	1
59	37.2885	101.43	alpine	Poaceae	Elymus nutans	1
59	37.2885	101.43	alpine	Gentianaceae	Swertia mussotii	1
59	37.2885	101.43	alpine	Poaceae	Ptilagrostis dichotoma	1
59	37.2885	101.43	alpine	Orobanchaceae	Pedicularis chenocephala	1
59	37.2885	101.43	alpine	Gentianaceae	Gentiana futtereri	1
59	37.2885	101.43	alpine	Poaceae	Koeleria cristata	1
59	37.2885	101.43	alpine	Orobanchaceae	Euphrasia pectinata	1
59	37.2885	101.43	alpine	Polygonaceae	Rheum pumilum	1
59	37.2885	101.43	alpine	Lamiaceae	Elsholtzia densa	1
59	37.2885	101.43	alpine	Ranunculaceae	Ranunculus japonicus	1
59	37.2885	101.43	alpine	Fabaceae	Oxytropis kansuensis	1
59	37.2885	101.43	alpine	Celastraceae	Parnassia palustris	1
59	37.2885	101.43	alpine	Gentianaceae	Halenia elliptica	1
59	37.2885	101.43	alpine	Asteraceae	Artemisia fulgens	1
59	37.2885	101.43	alpine	Ranunculaceae	Anemone rivularis	1
59	37.2885	101.43	alpine	Gentianaceae	Swertia tetraptera	1
59	37.2885	101.43	alpine	Asteraceae	Saussurea pulchra	1
59	37.2885	101.43	alpine	Gentianaceae	Gentianopsis paludosa	1
59	37.2885	101.43	alpine	Ranunculaceae	Trollius ranunculoides	1
59	37.2885	101.43	alpine	Plantaginaceae	Plantago minuta	1
59	37.2885	101.43	alpine	Phrymaceae	Lancea tibetica	1
59	37.2885	101.43	alpine	Rosaceae	Potentilla discolor	1
59	37.2885	101.43	alpine	Ranunculaceae	Thalictrum alpinum	1
59	37.2885	101.43	alpine	Cyperaceae	Scirpus setaceus	1
59	37.2885	101.43	alpine	Asteraceae	Leontopodium leontopodioides	1
59	37.2885	101.43	alpine	Polygonaceae	Rumex acetosa	1
59	37.2885	101.43	alpine	Euphorbiaceae	Euphorbia pekinensis	1
59	37.2885	101.43	alpine	Caryophyllaceae	Cerastium pusillum	1
59	37.2885	101.43	alpine	Rosaceae	Potentilla fruticosa	1
59	37.2885	101.43	alpine	Salicaceae	Salix oritrepha	1
59	37.2885	101.43	alpine	Elaeagnaceae	Hippophae rhamnoides	1
59	37.2885	101.43	alpine	Rosaceae	Spiraea alpina	1
60	36.1293	100.651	alpine	Poaceae	Achnatherum splendens	1
60	36.1293	100.651	alpine	Poaceae	Leymus secalinus	1
60	36.1293	100.651	alpine	Asteraceae	Heteropappus altaicus	1
60	36.1293	100.651	alpine	Asteraceae	Ajania tenuifolia	1
60	36.1293	100.651	alpine	Fabaceae	Oxytropis kansuensis	1
60	36.1293	100.651	alpine	Brassicaceae	Draba nemorosa	1
60	36.1293	100.651	alpine	Amaranthaceae	Corispermum patelliforme	1
60	36.1293	100.651	alpine	Asteraceae	Leontopodium leontopodioides	1
60	36.1293	100.651	alpine	Lamiaceae	Dracocephalum heterophyllum	1
60	36.1293	100.651	alpine	Rosaceae	Sibbaldia procumbens	1
60	36.1293	100.651	alpine	Asteraceae	Artemisia demissa	1
60	36.1293	100.651	alpine	Thymelaeaceae	Stellera chamaejasme	1
60	36.1293	100.651	alpine	Rosaceae	Potentilla bifurca	1
60	36.1293	100.651	alpine	Fabaceae	Caragana tibetica	1
61	35.4699	100.742	alpine	Poaceae	Elymus nutans	1
61	35.4699	100.742	alpine	Poaceae	Poa annua	1
61	35.4699	100.742	alpine	Poaceae	Ptilagrostis dichotoma	1
61	35.4699	100.742	alpine	Ranunculaceae	Ranunculus japonicus	1
61	35.4699	100.742	alpine	Polygonaceae	Polygonum viviparum	1
61	35.4699	100.742	alpine	Rosaceae	Potentilla anserina	1
61	35.4699	100.742	alpine	Geraniaceae	Geranium pylzowianum	1
61	35.4699	100.742	alpine	Ranunculaceae	Trollius ranunculoides	1
61	35.4699	100.742	alpine	Lamiaceae	Elsholtzia densa	1
61	35.4699	100.742	alpine	Violaceae	Viola tuberifera	1
61	35.4699	100.742	alpine	Rosaceae	Potentilla discolor	1
61	35.4699	100.742	alpine	Orobanchaceae	Pedicularis chenocephala	1
61	35.4699	100.742	alpine	Amaryllidaceae	Allium cyaneum	1
61	35.4699	100.742	alpine	Cyperaceae	Carex qinghaiensis	1
61	35.4699	100.742	alpine	Cyperaceae	Kobresia humilis	1
61	35.4699	100.742	alpine	Gentianaceae	Gentiana futtereri	1
61	35.4699	100.742	alpine	Ranunculaceae	Anemone demissa	1
61	35.4699	100.742	alpine	Ranunculaceae	Thalictrum alpinum	1
61	35.4699	100.742	alpine	Brassicaceae	Thlaspi arvense	1
61	35.4699	100.742	alpine	Gentianaceae	Gentianopsis barbata	1
61	35.4699	100.742	alpine	Asteraceae	Saussurea pulchra	1
61	35.4699	100.742	alpine	Poaceae	Koeleria cristata	1
61	35.4699	100.742	alpine	Gentianaceae	Gentiana straminea	1
61	35.4699	100.742	alpine	Phrymaceae	Lancea tibetica	1
61	35.4699	100.742	alpine	Cyperaceae	Kobresia capillifolia	1
61	35.4699	100.742	alpine	Fabaceae	Oxytropis kansuensis	1
61	35.4699	100.742	alpine	Asteraceae	Leontopodium leontopodioides	1
61	35.4699	100.742	alpine	Cyperaceae	Scirpus setaceus	1
61	35.4699	100.742	alpine	Euphorbiaceae	Euphorbia pekinensis	1
61	35.4699	100.742	alpine	Gentianaceae	Swertia mussotii	1
61	35.4699	100.742	alpine	Celastraceae	Parnassia palustris	1
61	35.4699	100.742	alpine	Asteraceae	Ajania tenuifolia	1
61	35.4699	100.742	alpine	Ranunculaceae	Anemone rivularis	1
61	35.4699	100.742	alpine	Rubiaceae	Galium pseudoasprellum	1
61	35.4699	100.742	alpine	Boraginaceae	Microula sikkimensis	1
61	35.4699	100.742	alpine	Gentianaceae	Comastoma pulmonarium	1
61	35.4699	100.742	alpine	Brassicaceae	Sterigmostemum tomentosum	1
61	35.4699	100.742	alpine	Rubiaceae	Galium aparine	1
61	35.4699	100.742	alpine	Asteraceae	Taraxacum mongolicum	1
61	35.4699	100.742	alpine	Caryophyllaceae	Silene aprica	1
61	35.4699	100.742	alpine	Gentianaceae	Gentianopsis paludosa	1
61	35.4699	100.742	alpine	Polygonaceae	Polygonum sibiricum	1
61	35.4699	100.742	alpine	Brassicaceae	Draba nemorosa	1
61	35.4699	100.742	alpine	Rosaceae	Potentilla fruticosa	1
